# Supplementary material for: Rearrangement and domestication as drivers of Rosaceae mitogenome plasticity
Source: BMC Biol. 2022 Aug 19;20:181. doi: 10.1186/s12915-022-01383-3 (PMC9392253; doi:10.1186/s12915-022-01383-3)
Supplement: Supplementary file 1 — Additional file 1. Released Rosaceae mitogenomes (Last access date: 20-Jan-2022). [file 12915_2022_1383_MOESM1_ESM.xlsx]

## Sheet: Sheet1
Additional file 1: Released Rosaceae mitogenomes (Last access date: 20-Jan-2022)
GenBank accession number	Genome Size (bp)	Molecular type	Release Date	Description
NC_057524	275143	circular	2021-09-10	Fragaria orientalis mitochondrion, complete genome.
NC_054332	469928	circular	2021-04-18	Pyrus betulifolia mitochondrion, complete genome.
MT975322	444582	circular	2021-03-11	Prunus avium cultivar Staccato mitochondrion, complete genome.
NC_052879	386758	circular	2021-02-10	Sorbus torminalis mitochondrion, complete genome.
NC_052880	384977	circular	2021-02-10	Sorbus aucuparia mitochondrion, complete genome.
MW057419	385436	circular	2021-08-25	UNVERIFIED Malus kansuensis mitochondrion, complete genome.
MN909970	303484	circular	2020-09-09	UNVERIFIED Rosa sp. JP-2020 mitochondrion, sequence.
MN964891	396947	circular	2020-06-24	Malus domestica cultivar Yantai fuji 8 mitochondrion, complete
NC_045228	434980	circular	2019-11-25	Eriobotrya japonica mitochondrion, complete genome.
NC_044768	389709	circular	2019-09-23	Prunus avium cultivar summit mitochondrion, complete genome.
PDCK01000047	313448	circular	2018-03-13	Rosa chinensis cultivar Old Blush RchiOBHmMT mitochondrial, whole
KY563267	458873	linear	2017-05-27	UNVERIFIED Pyrus pyrifolia mitochondrion sequence, sequence.
KR534606	422555	circular	2015-11-12	Malus hupehensis var. mengshanensis mitochondrion, complete genome.
NC_018554	396947	circular	2012-09-14	Malus x domestica mitochondrion, complete genome.
