# Supplementary material for: Rearrangement and domestication as drivers of Rosaceae mitogenome plasticity
Source: BMC Biol. 2022 Aug 19;20:181. doi: 10.1186/s12915-022-01383-3 (PMC9392253; doi:10.1186/s12915-022-01383-3)
Supplement: Supplementary file 2 — Additional file 2. Mapping depth of 34 newly assembled Rosaceae mitogenomes. [file 12915_2022_1383_MOESM2_ESM.xlsx]

## Sheet: Sheet1
Additional file 2: Mapping depth of 34 newly assembled Rosaceae mitogenomes
Sample	Average read mapping depth1	Minimum read mapping depth2
Fana-C	1818.44	509
Fana-R3	681.037	132
Fiin	3698.88	979
Fman	2270.98	596
Fnil	5862.4	2394
Fpen	2030.16	246
Fves	2242.98	942
Fvir	2635.5	586
Mbac	932.212	29
Mdom-G	575.76	133
Msie	1460.5	133
Msyl	1155.86	603
Pans	1910.52	288
Parm	2180.19	1223
Pavi-G	812.847	338
Pavi-S	748.274	268
Pbet	2632.1	1102
Pbre-D4	323.521	18
Pbre-Y	1763.27	41
Pcom	390.737	104
Pkan	737.599	20
Pmir	1159.64	311
Psal	1787.22	926
Psib	1448.14	147
Pyed	1555.83	627
Pysb	1982.72	1049
Pyuc	5401.28	2331
Rochi	4949.98	1137
Rrug	3082.18	329
Pmum	1961.88	222
Ruchi	6550.87	186
Gurb	1588.9	346
Pser	523.13	103
Spoh	1240.97	26
1Average mapping depth of long and short reads
2Minimum mapping depth of long and short reads
3Fana-R onlycontained Pacbio-HiFi long reads
4Pbre-D only contained pair-end short reads
