# Supplementary material for: Rearrangement and domestication as drivers of Rosaceae mitogenome plasticity
Source: BMC Biol. 2022 Aug 19;20:181. doi: 10.1186/s12915-022-01383-3 (PMC9392253; doi:10.1186/s12915-022-01383-3)
Supplement: Supplementary file 3 — Additional file 3. Repeat statistics of 38 Rosaceae mitogenomes. [file 12915_2022_1383_MOESM3_ESM.xlsx]

## Sheet: Sheet1
Additional file 3: Repeat statistics of 38 Rosaceae mitogenomes
Sample	Subfamily	Genus	Genome size (bp)	Total repeat number						Total repeat length (bp)
				All repeats	Repeat length <100 bp	100 bp ≤ Repeat length ≤ 500 bp	500 bp < Repeat length ≤1000 bp	Repeat length >1000 bp	Repeat length ≤ 500bp	All repeats	Repeat length <100 bp	100 bp ≤ Repeat length ≤ 500 bp	500 bp < Repeat length ≤1000 bp	Repeat length >1000 bp	Repeat length ≤ 500bp
Ejap	Amygdaloideae	Eriobotrya	434980	224	190	30	1	3	220	69489	12402	10792	1394	48793	21410
Mbac	Amygdaloideae	Malus	400769	199	163	34	0	2	197	41734	10740	12329	0	21988	21193
Mdom-G	Amygdaloideae	Malus	396946	194	162	29	1	2	191	32455	11081	10548	1654	11478	19883
Mdom-Y	Amygdaloideae	Malus	396947	194	163	28	1	2	191	32417	10878	10700	1654	11489	19846
Msie	Amygdaloideae	Malus	385869	184	152	29	0	3	181	46156	10361	10444	0	27724	18879
Msyl	Amygdaloideae	Malus	396940	187	154	30	1	2	184	32348	10978	10551	1654	11479	19788
Parm	Amygdaloideae	Prunus	510346	398	352	44	1	1	396	26862	13838	11356	1252	2256	23510
Pavi-G	Amygdaloideae	Prunus	444576	402	359	41	1	1	400	27592	14004	11004	1224	3405	23259
Pavi-S	Amygdaloideae	Prunus	444576	402	359	41	1	1	400	27592	14004	11004	1224	3405	23259
Pbet	Amygdaloideae	Pyrus	432493	221	178	41	1	1	219	30343	12256	15041	1052	4078	25434
Pbre-D	Amygdaloideae	Pyrus	458897	244	193	46	3	2	239	53264	13001	15993	2183	25271	27045
Pbre-Y	Amygdaloideae	Pyrus	458895	245	195	45	3	2	240	53263	13107	15751	2183	25269	27044
Pcom	Amygdaloideae	Pyrus	443525	220	176	37	6	1	213	33663	12108	13696	6455	3680	24257
Pkan	Amygdaloideae	Prunus	422215	396	358	37	0	1	395	24972	13703	9842	0	3604	21626
Pmir	Amygdaloideae	Prunus	429732	307	272	33	0	2	305	58431	12878	7646	0	41613	18556
Pmum	Amygdaloideae	Prunus	535727	457	409	44	1	3	453	51473	15118	10485	1180	27586	23994
Psal	Amygdaloideae	Prunus	508005	416	358	53	5	0	411	33557	16035	15228	5370	0	28663
Pser	Amygdaloideae	Photinia	473561	254	200	46	7	1	246	66803	13602	16229	8005	33307	27892
Psib	Amygdaloideae	Prunus	510187	393	347	44	1	1	391	26825	13801	11356	1252	2256	23473
Pyed	Amygdaloideae	Prunus	456900	417	373	40	2	2	413	31997	13610	12024	3158	5761	23528
Pysb	Amygdaloideae	Pyrus	441852	222	177	42	1	2	219	33936	12542	16207	1120	6308	26680
Pyuc	Amygdaloideae	Pyrus	441853	222	176	43	1	2	219	33937	12542	16207	1120	6309	26680
Sauc	Amygdaloideae	Sorbus	384977	222	184	35	1	2	219	71730	10854	9258	1197	56622	18608
Spoh	Amygdaloideae	Sorbus	396857	193	157	35	0	1	192	34550	10565	11839	0	14283	20683
Stor	Amygdaloideae	Sorbus	386758	177	148	28	0	1	176	21621	10452	10426	0	2480	19626
Fana-C	Rosoideae	Fragaria	285543	112	101	11	0	0	112	10730	7909	3476	0	0	10730
Fana-R	Rosoideae	Fragaria	285046	122	111	11	0	0	122	10578	8070	3149	0	0	10578
Fiin	Rosoideae	Fragaria	329263	142	112	27	2	1	139	24382	8406	8734	1722	6648	16473
Fman	Rosoideae	Fragaria	313022	131	111	20	0	0	131	14260	8300	6571	0	0	14260
Fnil	Rosoideae	Fragaria	315210	149	134	15	0	0	149	13263	10210	4058	0	0	13263
Fpen	Rosoideae	Fragaria	290970	141	114	24	3	0	138	15839	8862	5164	3291	0	13068
Fves	Rosoideae	Fragaria	312993	131	111	20	0	0	131	14272	8321	6559	0	0	14272
Fvir	Rosoideae	Fragaria	289146	136	119	16	1	0	135	14230	8737	4939	1494	0	13094
Gurb	Rosoideae	Geum	335549	150	110	35	2	3	145	52931	7192	13264	2729	35608	19450
Pans	Rosoideae	Potentilla	294682	144	128	15	0	1	143	20314	8168	3016	0	10429	10402
Rochi	Rosoideae	Rosa	277763	138	123	13	2	0	136	13092	8352	3691	2418	0	11350
Rorug	Rosoideae	Rosa	302947	145	123	20	2	0	143	15321	8904	5817	2428	0	13573
Ruchi	Rosoideae	Rubus	472138	296	233	59	2	2	292	37358	16087	13596	1932	11082	27060
