# Supplementary material for: Rearrangement and domestication as drivers of Rosaceae mitogenome plasticity
Source: BMC Biol. 2022 Aug 19;20:181. doi: 10.1186/s12915-022-01383-3 (PMC9392253; doi:10.1186/s12915-022-01383-3)
Supplement: Supplementary file 5 — Additional file 5. Repeat statistics of 88 seed plant mitogenomes. [file 12915_2022_1383_MOESM5_ESM.xlsx]

## Sheet: Sheet1
Additional file 5: Repeat statistics of 88 seed plant mitogenomes
NCBI accession ID	Description	Genome size (bp)	Total repeat number						Total repeat length (bp)
			All repeats	Repeat length <100 bp	100 bp ≤ Repeat length ≤ 500 bp	500 bp < Repeat length ≤1000 bp	Repeat length >1000 bp	Repeat length ≤ 500bp	All repeats	Repeat length <100 bp	100 bp ≤ Repeat length ≤ 500 bp	500 bp < Repeat length ≤1000 bp	Repeat length >1000 bp	Repeat length ≤ 500bp
NC_035345.1	Zostera marina voucher C2544	191481	2990	2384	594	5	7	2978	98530	24719	28843	7083	37885	53562
NC_039757.1	Chrysanthemum boreale	211002	74	64	9	1	0	73	10433	6166	3265	1002	0	9431
NC_008285.1	Brassica napus	221853	226	195	30	0	1	225	20174	8268	7054	0	4852	15322
NC_014487.1	Silene latifolia	253413	274	231	28	0	15	259	23006	7087	3438	0	12481	10525
NC_018551.1	Raphanus sativus	258426	256	216	39	0	1	255	39222	10337	9423	0	19462	19760
NC_031158.1	Ipomoea nil	265768	361	263	93	5	0	356	32635	12388	13693	6554	0	26081
NC_042143.1	Boechera stricta	271601	202	176	24	1	1	200	20551	9516	7077	1092	2866	16593
NC_029641.1	Medicago truncatula	271618	81	74	7	0	0	81	7341	5915	1426	0	0	7341
NC_017855.1	Daucus carota subsp. sativus	281132	271	216	51	0	4	267	114362	11160	8830	0	94372	19990
NC_042883.1	Capsella rubella	287405	217	164	48	5	0	212	31045	10789	14564	5692	0	25353
NC_031164.1	Saccharum officinarum	300784	75	65	8	0	2	73	45958	4123	2697	0	39138	6820
NC_023337.1	Helianthus annuus	300945	112	88	22	1	1	110	41864	7274	7268	1457	25865	14542
NC_041093.1	Chenopodium quinoa	315003	302	260	39	2	1	299	32663	10987	9580	1401	10695	20567
NC_030100.1	Allium cepa	316363	295	275	19	0	1	294	25266	12039	6257	0	6970	18296
NC_037070.1	Arabis alpina	323159	236	167	65	1	3	232	53566	10501	14408	1073	27584	24909
NC_035618.1	Spinacia oleracea	329613	1749	1674	69	3	3	1743	55758	21614	15396	2171	16577	37010
NC_046466.1	Ammopiptanthus nanus	339352	157	121	36	0	0	157	14017	8912	5105	0	0	14017
NC_027976.1	Ginkgo biloba	346544	4585	4557	25	0	3	4582	43907	15747	6378	0	21782	22125
NC_035317.1	Stratiotes aloides voucher Seberg et al. C2459	349058	669	647	22	0	0	669	46226	39727	6499	0	0	46226
NC_042756.1	Lactuca sativa cultivar Salinas	363324	98	78	15	2	3	93	108953	5802	4041	1725	97385	9843
NC_029809.1	Ziziphus jujuba	365190	161	125	34	2	0	159	21891	9176	11442	1273	0	20618
NC_037304.1	Arabidopsis thaliana ecotype Col-0	367808	273	197	70	4	2	267	57534	12402	18929	4641	21562	31331
NC_002511.2	Beta vulgaris subsp. vulgaris	368801	579	426	142	8	3	568	85004	13490	15117	4695	51702	28607
NC_014043.1	Citrullus lanatus	379236	301	258	42	0	1	300	33463	9741	9152	0	14570	18893
NC_016743.2	Lotus japonicus	380861	123	79	41	1	2	120	61886	6078	7601	1349	46858	13679
NC_052879.1	Sorbus torminalis	386758	177	148	28	0	1	176	23358	10452	10426	0	2480	20878
NC_044768.1	Prunus avium cultivar summit	389709	330	300	30	0	0	330	19213	11295	7918	0	0	19213
NC_045135.1	Phaseolus vulgaris	395516	113	86	25	0	2	111	29868	7439	5649	0	16780	13088
NC_018554.1	Malus x domestica	396947	194	163	28	1	2	191	34725	10891	10701	1654	11479	21592
NC_020455.1	Glycine max	402558	208	126	68	1	13	194	81035	6453	14241	1079	59262	20694
NC_037949.1	Codonopsis lanceolata	403704	77	55	20	1	1	75	17820	5133	6623	1408	4656	11756
NC_024429.1	Batis maritima	403930	149	125	24	0	0	149	16319	10071	6248	0	0	16319
NC_021092.1	Vigna angularis	404466	120	79	40	1	0	119	17847	6398	9770	1679	0	16168
NC_016742.1	Millettia pinnata	425718	173	149	18	1	5	167	65998	10320	3515	1336	50827	13835
NC_041494.1	Cynanchum auriculatum	426495	105	81	21	2	1	102	43842	6571	5276	1724	30271	11847
NC_006581.1	Nicotiana tabacum	430597	255	186	66	0	3	252	88050	12125	11577	0	64348	23702
NC_045228.1	Eriobotrya japonica	434980	224	190	30	1	3	220	73381	12402	10792	1394	48793	23194
NC_035963.1	Solanum lycopersicum bio-material TGRC:LA1421	446257	479	414	54	0	11	468	178581	16625	13080	0	148876	29705
NC_021399.1	Butomus umbellatus	450826	121	88	25	5	3	113	48329	8276	7615	4507	27931	15891
NC_036024.1	Triticum aestivum cultivar Chinese Yumai	452526	226	166	49	1	10	215	84356	10313	10461	1001	62581	20774
NC_023338.1	Vaccinium macrocarpon	459678	218	175	37	4	2	212	33984	14449	11022	2935	5578	25471
NC_050067.1	Luffa acutangula	460333	464	401	58	4	1	459	43734	13774	15191	4169	10600	28965
NC_035962.1	Bupleurum falcatum	463792	172	136	31	4	1	167	74782	9940	7658	5156	52028	17598
NC_008360.1	Sorghum bicolor	468628	223	190	28	0	5	218	120041	9967	8452	0	101622	18419
NC_040010.1	Eucalyptus grandis	478813	204	160	35	6	3	195	52855	13372	11413	5076	22994	24785
NC_049064.1	Rotheca serrata	482114	117	99	18	0	0	117	14347	9008	5339	0	0	14347
NC_039596.1	Styphnolobium japonicum cultivar JinhuaiJ2	484916	242	208	31	2	1	239	27286	10722	9281	2965	4318	20003
NC_007886.1	Oryza sativa Indica Group	491515	302	254	38	0	10	292	282528	11605	9222	0	261701	20827
NC_043897.1	Sophora flavescens	494369	222	144	72	0	6	216	53294	11652	12376	0	29266	24028
NC_031806.1	Castilleja paramensis	495499	128	99	26	2	1	125	35700	8292	8724	1104	17580	17016
NC_023209.1	Salvia miltiorrhiza	499236	212	156	49	4	3	205	50601	13859	15174	3816	17752	29033
NC_026515.1	Hyoscyamus niger	501401	4820	3197	1619	0	4	4816	133170	32277	31663	0	69230	63940
NC_050960.1	Fagus sylvatica isolate FASYL_29_1	504715	164	135	28	1	0	163	20900	11759	7307	1834	0	19066
NC_045078.1	Ilex pubescens	517520	195	171	24	0	0	195	20841	14349	6492	0	0	20841
NC_030753.1	Nelumbo nucifera	524797	6035	4821	1204	3	7	6025	171128	39624	36611	4009	90884	76235
NC_018041.1	Mimulus guttatus	525671	189	147	39	0	3	186	104007	11444	10319	0	82244	21763
NC_024293.1	Rhazya stricta	548608	224	180	39	2	3	219	160620	11773	7385	1122	140340	19158
NC_021152.1	Liriodendron tulipifera	553721	873	775	90	2	6	865	94539	22891	17300	2977	51371	40191
NC_007982.1	Zea mays subsp. mays	569630	287	240	36	7	4	276	129845	14831	10641	8045	96328	25472
NC_035549.1	Hibiscus cannabinus	569915	289	201	80	4	4	281	63722	14924	20334	3521	24943	35258
NC_038052.1	Bombax ceiba	594390	219	175	42	0	2	217	132082	13199	11103	0	107780	24302
NC_045039.1	Libidibia coriaria	601574	606	498	100	6	2	598	90668	18854	23613	7683	40518	42467
NC_050850.1	Sapindus mukorossi	602121	285	132	142	7	4	274	94933	10211	18725	4788	61209	28936
NC_045038.1	Tamarindus indica	607282	929	792	134	1	2	926	102063	23113	23404	1014	54532	46517
NC_045040.1	Haematoxylum brasiletto	631094	296	231	59	2	4	290	118009	17876	16606	2867	80660	34482
NC_046754.1	Salix paraflabellaris	637893	121	103	17	0	1	120	40686	9533	4941	0	26212	14474
NC_037463.1	Citrus sinensis	640906	160	107	40	8	5	147	63061	9950	16646	8227	28238	26596
NC_045035.1	Spondias mombin	674158	197	142	44	7	4	186	34189	12191	12995	4021	4982	25186
NC_028254.1	Gossypium barbadense	677434	248	170	73	2	3	243	127655	13159	17174	1719	95603	30333
NC_031696.1	Cocos nucifera	678653	228	126	86	7	9	212	115532	11525	24389	4919	74699	35914
NC_050950.1	Passiflora edulis	680480	1132	862	251	6	13	1113	217560	29765	34907	6025	146863	64672
NC_022796.1	Asclepias syriaca	682498	155	105	48	1	1	153	28810	9890	15039	1407	2474	24929
NC_045136.1	Manihot esculenta	682840	258	192	58	5	3	250	60641	17143	16152	3356	23990	33295
NC_044153.1	Physochlaina orientalis	684857	6842	5866	940	5	31	6806	290657	81748	53203	3891	151815	134951
NC_040998.1	Acacia ligulata	698138	1041	748	269	15	9	1017	93840	26478	32657	11258	23447	59135
NC_008362.1	Tripsacum dactyloides	704100	368	272	90	2	4	362	65289	16583	17063	1636	30007	33646
NC_016740.1	Phoenix dactylifera	715001	146	100	42	3	1	142	28744	8891	14657	2862	2334	23548
NC_039738.1	Leucaena trichandra	722009	913	630	266	12	5	896	194279	24888	35091	9196	125104	59979
NC_027000.1	Geranium maderense voucher TEX:Weng G1046	737091	2167	1483	675	8	1	2158	173663	74033	87093	9178	3359	161126
NC_012119.1	Vitis vinifera	773279	788	667	116	4	1	783	52530	21045	21747	5896	3842	42792
NC_035157.1	Populus davidiana	779361	201	158	43	0	0	201	26790	14618	12172	0	0	26790
NC_034982.1	Utricularia reniformis	857234	462	407	50	1	4	457	99202	27835	11006	1221	59140	38841
NC_049134.1	Magnolia biondii	967100	980	842	123	9	6	965	196706	29924	29041	9698	128043	58965
NC_029130.1	Welwitschia mirabilis	978846	1130	1090	40	0	0	1130	74499	63736	10763	0	0	74499
NC_014050.1	Cucurbita pepo	982833	8920	6209	2641	56	14	8850	358977	145727	139155	44724	29371	284882
NC_042758.1	Schisandra sphenanthera	1101768	884	727	140	9	8	867	128747	28254	31189	11402	57902	59443
NC_035958.1	Platycodon grandiflorus	1249593	280	203	67	3	7	270	99830	19717	18972	3969	57172	38689
NC_031359.1	Corchorus capsularis	1999602	4300	3240	921	94	45	4161	566071	218696	146717	51143	149515	365413
