# Supplementary material for: Rearrangement and domestication as drivers of Rosaceae mitogenome plasticity
Source: BMC Biol. 2022 Aug 19;20:181. doi: 10.1186/s12915-022-01383-3 (PMC9392253; doi:10.1186/s12915-022-01383-3)
Supplement: Supplementary file 6 — Additional file 6. Information on 341 repeats containing recombination activities. [file 12915_2022_1383_MOESM6_ESM.xlsx]

## Sheet: Sheet1
Additional file 6: Information on 341 repeats containing recombination activities
Sample	Repeat	Repeat length	Position	Direction	Position	Direction	Reads support master circle conformation	Reads support alternative conformation	Recombination frequency (%)
Pcom	R186	1841	117-1957	+	260441-262281	+	10	87	89.6907
Pavi-G	R340	1704	212172-213875	+	48712-50414	+	38	257	87.1186
Pavi-S	R340	1703	166982-168684	+	3519-5222	+	50	206	80.4688
Pbet	R187	2040	1-2040	+	272496-274535	+	46	177	79.3722
Pysb	R197	2039	251291-253329	+	411261-413300	+	98	352	78.2222
Pyuc	R197	2040	1-2040	+	281883-283922	+	75	260	77.6119
Pbre-Y	R197	10597	1-10597	+	298904-309499	+	9	28	75.6757
Ruchi	R226	2254	311543-313796	+	384393-386654	+	95	204	68.2274
Ruchi	R189	88	176950-177037	+	184532-184619	+	38	69	64.486
Mbac	R176	9873	163001-172873	+	28926-38796	+	19	30	61.2245
Pans	R112	5216	231373-236588	+	37473-42687	+	160	230	58.9744
Mdom-G	R166	4629	175665-180293	+	318813-323441	+	65	90	58.0645
Pser	R251	16653	71584-88236	+	16656-1	-	322	427	56.93
Pmum	R453	12670	336208-348877	+	1-12662	+	68	87	56.129
Pmum	R452	12662	1-12662	+	336208-348877	+	68	87	56.129
Ruchi	R227	3290	1-3290	+	189192-192471	+	154	191	55.3623
Spoh	R162	7143	16921-24063	+	266960-274101	+	325	368	53.1025
Msyl	R170	4629	143142-147770	+	1-4629	+	223	239	51.7316
Pmir	R117	18300	184136-202435	+	389256-370956	-	71	74	51.0345
Pmir	R116	2508	1-2508	+	358945-356438	-	323	331	50.6116
Pkan	R140	1803	145412-147214	+	35892-34090	-	94	93	49.7326
Gurb	R40	17233	110219-127451	+	333183-315951	-	22	22	48.89
Pyed	R159	1704	1-1704	+	337612-335909	-	253	232	47.74
Fiin	R39	3325	1-3325	+	88814-85490	-	159	145	47.6974
Ruchi	R71	85	270849-270933	+	411705-411621	-	127	101	44.2982
Fnil	R101	63	307057-307119	+	307099-307161	+	168	125	42.6621
Msie	R75	10664	1-10664	+	81394-70730	-	20	14	41.1765
Mdom-G	R86	1110	1-1110	+	121267-120154	-	69	35	33.6538
Pbet	R185	260	247492-247751	+	2597-2856	+	402	144	26.3736
Pbre-Y	R98	2040	272797-274836	+	373976-371937	-	540	183	25.3112
Fvir	R116	141	63848-63988	+	91683-91820	+	195	63	24.32
Parm	R155	1129	13744-14872	+	393995-392867	-	763	240	23.9282
Ruchi	R83	145	168415-168559	+	296676-296531	-	259	78	23.1454
Pysb	R191	260	215818-216077	+	413857-414116	+	402	118	22.6923
Pyuc	R191	260	246410-246669	+	2597-2856	+	722	184	20.3091
Pmum	R168	1129	470133-471261	+	66184-65056	-	698	159	18.5531
Rochi	R31	667	6888-7554	+	75196-74530	-	804	178	18.1263
Ruchi	R63	79	109807-109885	+	207840-207763	-	173	38	18.0095
Rochi	R98	546	101991-102536	+	192804-193345	+	804	172	17.623
Pysb	R193	343	255067-255409	+	40808-41149	+	448	87	16.2617
Psib	R151	1129	367000-368128	+	499339-498211	-	169	29	14.6465
Fpen	R140	857	94257-95113	+	272314-271463	-	298	47	13.6232
Spoh	R157	149	266133-266281	+	43347-43496	+	1124	171	13.2046
Fvir	R50	34	137704-137737	+	3664-3698	+	226	31	12.02
Gurb	R39	1145	23180-24324	+	325460-324316	-	743	99	11.74
Gurb	R107	1145	117942-119086	+	23180-24324	+	743	99	11.74
Pyed	R349	1178	213752-214929	+	382706-383884	+	797	98	10.94
Pkan	R321	96	179745-179840	+	186355-186450	+	150	17	10.1796
Fpen	R106	103	224217-224319	+	224245-224346	+	84	9	9.67742
Fpen	R141	869	271463-272331	+	95113-94244	-	299	29	8.84146
Ruchi	R85	286	1-286	+	283744-283459	-	34	3	8.10811
Fnil	R57	177	138314-138490	+	183756-183580	-	990	87	8.07799
Mdom-G	R5	34	128284-128317	+	286535-286502	-	190	16	7.76699
Ruchi	R21	49	324343-324391	+	56000-55951	-	507	38	6.97248
Pser	R92	918	265483-266400	+	353009-352093	-	905	60	6.21
Rochi	R28	133	219218-219350	+	53414-53282	-	1050	64	5.74506
Spoh	R142	98	251170-251267	+	270030-270127	+	1603	96	5.65038
Pbre-Y	R97	526	202699-203224	+	376056-375529	-	814	48	5.56845
Rochi	R95	143	276676-276818	+	92606-92748	+	950	54	5.37849
Rochi	R89	94	100066-100159	+	68323-68416	+	811	45	5.25701
Rochi	R27	95	106873-106967	+	275575-275481	-	942	50	5.04032
Msyl	R83	828	14423-15250	+	202984-202157	-	959	48	4.76663
Pmir	R114	340	118973-119312	+	284567-284228	-	1660	74	4.26759
Rochi	R135	348	87957-88304	+	8358-8011	-	848	32	3.63636
Rochi	R134	345	8014-8358	+	88301-87957	-	849	32	3.63224
Fpen	R13	41	272121-272161	+	91860-91820	-	353	13	3.55191
Fpen	R49	778	136924-137701	+	239076-238299	-	385	14	3.50877
Fana-R	R101	276	235241-235516	+	43018-43293	+	475	17	3.45528
Rochi	R26	76	155281-155356	+	67114-67038	-	1040	37	3.43547
Pmir	R266	220	98397-98616	+	98427-98646	+	684	22	3.11615
Pbre-Y	R192	260	27084-27343	+	271981-272240	+	862	26	2.92793
Pser	R90	576	218389-218964	+	355856-355279	-	969	29	2.9
Fana-R	R100	189	240263-240451	+	35707-35895	+	526	15	2.77264
Pysb	R177	118	253807-253924	+	31057-31175	+	467	12	2.50522
Psal	R414	787	249099-249885	+	133213-132428	-	393	10	2.48139
Psal	R164	511	134218-134728	+	353841-353331	-	405	10	2.40964
Pyed	R305	74	199979-200052	+	383521-383594	+	1400	34	2.37
Pysb	R187	183	387278-387460	+	400099-400280	+	344	8	2.27273
Psal	R415	789	132428-133216	+	249885-249096	-	393	9	2.23881
Rorug	R33	642	200376-201017	+	74347-73706	-	579	13	2.19595
Parm	R331	115	323308-323422	+	491343-491456	+	969	21	2.12121
Pbre-Y	R188	203	416376-416578	+	77024-77226	+	804	17	2.07065
Mbac	R163	119	161554-161672	+	173356-173473	+	1016	19	1.83575
Pcom	R94	878	2599-3476	+	346164-345288	-	167	3	1.76471
Rochi	R69	59	53996-54054	+	54056-54114	+	452	8	1.73913
Fpen	R105	101	239117-239217	+	277773-277873	+	347	6	1.69972
Mdom-G	R85	828	190087-190914	+	378655-377828	-	174	3	1.69492
Rochi	R96	138	48927-49064	+	7581-7724	+	947	16	1.66147
Gurb	R102	386	303408-303793	+	36641-37026	+	658	11	1.64
Psib	R202	37	211104-211140	+	409531-409567	+	60	1	1.63934
Gurb	R3	48	124528-124575	+	54748-54701	-	1028	17	1.63
Pyed	R348	395	270139-270533	+	40640-41033	+	905	15	1.63
Pkan	R102	72	17831-17902	+	269-196	-	185	3	1.59574
Pyed	R341	159	222908-223066	+	425393-425552	+	988	16	1.59
Ruchi	R222	324	268959-269282	+	297635-297958	+	519	8	1.51803
Mbac	R24	43	248120-248162	+	400769-400726	-	530	8	1.48699
Pcom	R22	39	266183-266221	+	292300-292261	-	202	3	1.46341
Pyed	R343	175	364986-365160	+	41268-41442	+	957	14	1.44
Pbre-Y	R169	86	271866-271951	+	388822-388907	+	929	13	1.38004
Pmir	R100	92	10536-10627	+	379782-379691	-	2032	28	1.35922
Pbre-Y	R85	127	416254-416380	+	87779-87651	-	824	11	1.31737
Fana-R	R99	152	248818-248969	+	260740-260891	+	302	4	1.30719
Rochi	R18	56	218308-218363	+	231131-231077	-	1073	14	1.28795
Psib	R196	36	150983-151018	+	160723-160758	+	77	1	1.28205
Fpen	R112	145	160043-160187	+	94402-94546	+	322	4	1.22699
Rochi	R129	92	82139-82230	+	164150-164060	-	1130	14	1.22378
Pser	R217	42	94817-94858	+	76730-76689	-	1223	15	1.21
Fves	R107	138	248007-248144	+	275830-275970	+	418	5	1.18203
Fana-C	R95	152	132421-132572	+	144315-144466	+	169	2	1.16959
Fana-R	R97	137	250002-250138	+	73752-73888	+	444	5	1.11359
Pmir	R115	368	328129-328496	+	391045-390678	-	1456	16	1.08696
Rochi	R127	88	164066-164153	+	82224-82136	-	1133	12	1.04803
Pyed	R347	370	348156-348525	+	60267-60636	+	1045	11	1.04
Pyed	R157	613	354925-355537	+	37456-36844	-	868	9	1.03
Pbre-Y	R196	441	187678-188118	+	365720-366160	+	802	8	0.987654
Pmir	R30	35	345617-345651	+	395231-395197	-	1725	17	0.97589
Ruchi	R88	319	189159-189477	+	283777-283459	-	314	3	0.946372
Fana-C	R39	96	20284-20379	+	83467-83370	-	212	2	0.934579
Pmum	R138	77	431691-431767	+	65895-65819	-	1176	11	0.926706
Fnil	R21	41	259577-259617	+	297479-297440	-	966	9	0.923077
Pmir	R145	37	92321-92357	+	92446-92482	+	988	9	0.902708
Pbet	R217	441	86719-87159	+	426716-426276	-	471	4	0.842105
Pbet	R216	438	426279-426716	+	87156-86719	-	471	4	0.842105
Pkan	R260	46	114060-114105	+	114102-114147	+	118	1	0.840336
Pbre-Y	R184	175	116-290	+	244904-245078	+	367	3	0.810811
Fana-R	R98	146	115148-115293	+	213123-213268	+	508	4	0.78125
Mdom-G	R97	38	292280-292317	+	297268-297305	+	128	1	0.775194
Rochi	R83	74	106822-106895	+	91982-92055	+	897	7	0.774336
Fvir	R119	748	105540-106287	+	151927-152674	+	257	2	0.77
Fana-R	R92	93	156829-156921	+	260036-260128	+	433	3	0.688073
Mbac	R79	243	260649-260891	+	39601-39359	-	1082	7	0.642792
Pavi-G	R259	45	215081-215125	+	319932-319976	+	312	2	0.636943
Mdom-G	R70	118	356500-356617	+	9590-9472	-	162	1	0.613497
Pmum	R282	49	289340-289388	+	289391-289439	+	172	1	0.578035
Pavi-G	R316	86	210072-210157	+	47893-47978	+	346	2	0.574713
Pbre-Y	R185	175	244904-245078	+	299019-299193	+	702	4	0.566572
Mdom-G	R6	34	187992-188025	+	216532-216499	-	181	1	0.549451
Pbre-Y	R47	56	74141-74196	+	87023-86969	-	737	4	0.539811
Mdom-G	R76	175	58607-58781	+	9733-9559	-	185	1	0.537634
Mdom-G	R81	207	189880-190086	+	58644-58438	-	192	1	0.518135
Ruchi	R223	358	443203-443560	+	56740-57097	+	391	2	0.508906
Pkan	R363	51	412905-412955	+	38731-38681	-	197	1	0.505051
Ruchi	R105	39	388497-388535	+	428912-428950	+	616	3	0.484653
Pyed	R319	90	197879-197968	+	53226-53315	+	1040	5	0.48
Pser	R8	34	274399-274432	+	296870-296837	-	642	3	0.46
Pcom	R59	78	371192-371269	+	53588-53516	-	217	1	0.458716
Spoh	R67	225	163419-163643	+	53124-52900	-	1093	5	0.455373
Mdom-G	R63	98	225437-225534	+	315005-314908	-	220	1	0.452489
Pkan	R252	42	274284-274325	+	95102-95143	+	230	1	0.4329
Pavi-S	R259	45	169890-169934	+	274741-274785	+	231	1	0.431034
Fnil	R146	70	178024-178093	+	140001-139933	-	927	4	0.429646
Fana-C	R68	53	141318-141370	+	247778-247833	+	234	1	0.425532
Pbet	R169	101	271974-272074	+	391722-391822	+	468	2	0.425532
Pbet	R151	69	15354-15422	+	427945-428013	+	470	2	0.423729
Rochi	R15	47	54420-54466	+	60049-60004	-	706	3	0.423131
Pysb	R172	101	250769-250869	+	370488-370588	+	479	2	0.4158
Mbac	R78	242	215656-215897	+	39846-39605	-	994	4	0.400802
Pmum	R61	37	221701-221737	+	512508-512472	-	509	2	0.391389
Fana-R	R40	94	120673-120766	+	217078-216985	-	510	2	0.390625
Parm	R339	218	186006-186223	+	73243-73458	+	1022	4	0.389864
Pmum	R159	131	30270-30400	+	458700-458570	-	514	2	0.387597
Pkan	R69	43	210106-210148	+	362906-362863	-	258	1	0.3861
Spoh	R64	175	307845-308019	+	55509-55335	-	1077	4	0.370028
Parm	R152	310	134990-135299	+	338416-338107	-	810	3	0.369004
Pkan	R276	51	221837-221887	+	346049-346098	+	276	1	0.361011
Pbet	R15	37	238479-238515	+	240160-240124	-	277	1	0.359712
Rochi	R12	40	214438-214477	+	51448-51409	-	1139	4	0.349956
Parm	R340	290	128391-128680	+	313046-313335	+	864	3	0.346021
Pysb	R94	35	147802-147836	+	148262-148297	+	288	1	0.346021
Pmum	R139	81	502545-502625	+	55809-55729	-	290	1	0.343643
Psib	R242	44	367287-367330	+	400297-400340	+	291	1	0.342466
Psib	R359	44	499009-499052	+	400340-400297	-	291	1	0.342466
Pavi-S	R333	128	303444-303571	+	394715-394839	+	293	1	0.340136
Pavi-S	R206	37	224778-224814	+	406806-406841	+	294	1	0.338983
Pavi-S	R97	48	242963-243010	+	59000-58950	-	298	1	0.334448
Pavi-S	R316	86	164882-164967	+	2700-2785	+	301	1	0.331126
Msie	R74	2088	383782-385869	+	83482-81395	-	304	1	0.327869
Rochi	R92	98	110100-110197	+	168427-168524	+	1217	4	0.3276
Fvir	R43	97	213628-213724	+	43659-43564	-	312	1	0.32
Pavi-G	R206	37	269969-270005	+	7423-7458	+	313	1	0.318471
Pavi-G	R358	51	148958-149008	+	319934-319885	-	321	1	0.310559
Gurb	R100	192	257121-257312	+	36461-36652	+	645	2	0.31
Gurb	R96	147	261604-261750	+	9377-9523	+	635	2	0.31
Pmir	R255	112	92321-92432	+	92371-92482	+	966	3	0.309598
Pyed	R155	285	109371-109655	+	88508-88224	-	983	3	0.3
Pyed	R149	107	109549-109655	+	379122-379016	-	986	3	0.3
Pmir	R265	190	98397-98586	+	98457-98646	+	676	2	0.294985
Msyl	R80	242	28532-28773	+	388239-387998	-	358	1	0.278552
Spoh	R159	203	222108-222310	+	71412-71614	+	1104	3	0.271003
Pyuc	R172	101	281361-281461	+	401081-401181	+	747	2	0.267023
Fman	R106	141	135336-135476	+	163162-163299	+	759	2	0.262812
Pyed	R320	93	371786-371878	+	379096-379188	+	761	2	0.26
Pmir	R108	132	359931-360062	+	46677-46546	-	1602	4	0.249066
Pbre-Y	R179	119	245047-245165	+	374454-374571	+	814	2	0.245098
Pbet	R204	48	271470-271517	+	289354-289307	-	409	1	0.243902
Pser	R75	115	16124-16238	+	203754-203641	-	1261	3	0.24
Pbet	R72	149	241593-241741	+	41921-41772	-	421	1	0.236967
Ruchi	R206	107	298289-298395	+	4215-4321	+	425	1	0.234742
Ruchi	R13	43	386979-387021	+	468125-468083	-	429	1	0.232558
Fana-R	R64	49	211560-211608	+	268025-268073	+	433	1	0.230415
Fana-R	R85	71	109471-109541	+	260669-260739	+	436	1	0.228833
Fana-R	R93	97	176952-177048	+	265920-266016	+	437	1	0.228311
Pysb	R45	64	199742-199805	+	277867-277804	-	439	1	0.227273
Pans	R109	153	178356-178508	+	270149-270301	+	440	1	0.226757
Pbre-Y	R40	51	261063-261113	+	365425-365375	-	889	2	0.224467
Pbre-Y	R14	36	354290-354325	+	368231-368196	-	894	2	0.223214
Pbet	R194	37	331161-331197	+	431636-431600	-	450	1	0.221729
Fana-R	R96	133	249318-249450	+	84187-84319	+	451	1	0.221239
Pyed	R333	118	401861-401978	+	401895-402012	+	452	1	0.22
Pans	R111	173	183941-184113	+	294018-294190	+	455	1	0.219298
Fana-R	R118	75	141735-141809	+	250065-249992	-	457	1	0.218341
Fana-R	R116	71	249995-250065	+	141806-141735	-	457	1	0.218341
Fpen	R125	56	102366-102421	+	211883-211832	-	458	1	0.217865
Pbet	R114	41	272465-272505	+	429762-429802	+	458	1	0.217865
Rorug	R39	36	36740-36775	+	49199-49233	+	464	1	0.215054
Fana-R	R89	81	235351-235431	+	5689-5770	+	466	1	0.214133
Pysb	R176	118	249558-249675	+	72416-72533	+	466	1	0.214133
Rochi	R108	51	121273-121323	+	132490-132440	-	946	2	0.21097
Mbac	R196	441	189537-189977	+	165070-164630	-	1424	3	0.210231
Mbac	R197	441	189537-189977	+	30994-30554	-	1424	3	0.210231
Mbac	R194	438	164633-165070	+	189974-189537	-	1424	3	0.210231
Mbac	R195	438	30557-30994	+	189974-189537	-	1424	3	0.210231
Gurb	R133	75	70642-70716	+	115172-115098	-	971	2	0.21
Gurb	R81	72	328230-328301	+	70642-70713	+	972	2	0.21
Gurb	R128	72	115101-115172	+	70713-70642	-	972	2	0.21
Pyed	R156	355	109149-109503	+	378505-378150	-	955	2	0.21
Pysb	R108	41	251260-251300	+	408528-408568	+	476	1	0.209644
Fnil	R27	44	195628-195671	+	92457-92414	-	985	2	0.202634
Rorug	R101	574	171969-172542	+	283859-284432	+	499	1	0.2
Rochi	R23	69	101057-101125	+	139845-139777	-	1012	2	0.197239
Mbac	R169	164	56127-56290	+	77489-77652	+	1031	2	0.193611
Rochi	R94	140	224152-224291	+	7491-7630	+	1042	2	0.191571
Rorug	R9	38	236023-236060	+	298634-298598	-	521	1	0.191571
Spoh	R151	126	365194-365319	+	55478-55602	+	1042	2	0.191571
Pans	R10	38	25997-26034	+	82493-82455	-	523	1	0.19084
Pyed	R148	105	180127-180231	+	445650-445546	-	1045	2	0.19
Pyed	R104	51	123124-123174	+	197958-197909	-	1030	2	0.19
Pyed	R270	51	119812-119862	+	197909-197958	+	1036	2	0.19
Fana-R	R8	38	141789-141826	+	175633-175597	-	529	1	0.188679
Pmum	R418	41	187578-187618	+	26385-26343	-	536	1	0.18622
Fana-R	R79	60	154579-154638	+	208440-208499	+	543	1	0.183824
Msyl	R167	207	14216-14422	+	283900-284106	+	1099	2	0.181653
Rorug	R102	33	22017-22049	+	282627-282595	-	551	1	0.181159
Rochi	R2	34	124517-124550	+	79358-79325	-	1105	2	0.180668
Pyuc	R51	79	190672-190750	+	195292-195220	-	564	1	0.176991
Pmum	R450	206	360157-360362	+	300582-300378	-	571	1	0.174825
Rochi	R56	44	108977-109020	+	137358-137402	+	1145	2	0.174368
Pmum	R451	210	300378-300587	+	360362-360150	-	581	1	0.171821
Fana-R	R23	57	225835-225891	+	33762-33705	-	583	1	0.171233
Msyl	R169	441	172100-172540	+	201593-202033	+	1174	2	0.170068
Fiin	R32	89	134256-134344	+	71101-71017	-	639	1	0.15625
Pyuc	R195	561	246656-247216	+	51395-51955	+	704	1	0.141844
Rochi	R37	36	119074-119109	+	120652-120687	+	706	1	0.141443
Gurb	R99	160	207076-207235	+	271326-271478	+	705	1	0.14
Gurb	R90	89	248810-248898	+	42508-42596	+	697	1	0.14
Msie	R137	75	246512-246586	+	36440-36519	+	1442	2	0.138504
Fman	R96	97	11083-11179	+	67213-67309	+	722	1	0.138313
Fiin	R130	293	206207-206499	+	78898-78600	-	725	1	0.137741
Parm	R259	49	50245-50293	+	55136-55185	+	727	1	0.137363
Pyuc	R104	40	344060-344099	+	438110-438148	+	731	1	0.136612
Fman	R25	53	111005-111057	+	244939-244884	-	735	1	0.13587
Parm	R308	73	29844-29916	+	458250-458322	+	753	1	0.132626
Fman	R113	52	288798-288849	+	169766-169711	-	757	1	0.131926
Fiin	R46	35	27912-27946	+	302895-302929	+	764	1	0.130719
Gurb	R18	67	146562-146628	+	192813-192748	-	741	1	0.13
Parm	R119	69	153443-153511	+	29915-29847	-	772	1	0.129366
Fiin	R110	47	206219-206265	+	27909-27867	-	778	1	0.12837
Pyuc	R108	41	281852-281892	+	439121-439161	+	782	1	0.127714
Parm	R125	75	146062-146136	+	267507-267434	-	798	1	0.125156
Spoh	R141	98	19991-20088	+	251170-251267	+	1603	2	0.124611
Msie	R71	295	356332-356626	+	45676-45390	-	824	1	0.121212
Gurb	R79	69	156450-156518	+	51487-51555	+	807	1	0.12
Parm	R154	432	13233-13664	+	353955-353524	-	835	1	0.119617
Pbre-Y	R205	35	434144-434178	+	165142-165108	-	835	1	0.119617
Pmir	R80	51	20669-20719	+	327499-327452	-	1686	2	0.118483
Pmir	R43	36	105193-105228	+	159516-159480	-	1704	2	0.117233
Pmum	R44	35	273618-273652	+	728-694	-	864	1	0.115607
Parm	R140	105	300396-300500	+	381249-381143	-	873	1	0.114416
Pbre-Y	R87	148	235068-235215	+	259415-259268	-	880	1	0.113507
Parm	R337	125	176572-176696	+	292140-292267	+	883	1	0.113122
Parm	R366	49	123060-123108	+	50293-50246	-	883	1	0.113122
Pmir	R23	34	277405-277438	+	297015-296981	-	1769	2	0.112931
Pbre-Y	R82	101	275258-275358	+	331266-331166	-	906	1	0.110254
Pser	R195	147	175773-175919	+	236499-236643	+	931	1	0.11
Pser	R37	50	346881-346930	+	47744-47695	-	882	1	0.11
Pyed	R342	162	33086-33247	+	351615-351776	+	899	1	0.11
Pyed	R153	132	223661-223792	+	445782-445651	-	944	1	0.11
Parm	R376	59	301417-301475	+	153502-153444	-	915	1	0.10917
Fnil	R51	97	215305-215401	+	82855-82759	-	930	1	0.107411
Msyl	R164	164	227526-227689	+	248888-249051	+	931	1	0.107296
Mbac	R171	172	262735-262906	+	400030-400202	+	959	1	0.104167
Parm	R63	38	159246-159283	+	206435-206399	-	973	1	0.102669
Fnil	R49	85	155759-155843	+	272749-272663	-	979	1	0.102041
Rochi	R87	87	226405-226491	+	235499-235585	+	979	1	0.102041
Spoh	R155	142	363029-363170	+	394829-394970	+	988	1	0.101112
Pser	R79	203	147952-148154	+	241243-241041	-	981	1	0.1
Pyed	R340	156	131125-131280	+	264626-264781	+	975	1	0.1
Pyed	R339	153	335361-335513	+	424838-424990	+	952	1	0.1
Pyed	R337	139	124023-124161	+	223646-223784	+	951	1	0.1
Pyed	R335	133	378150-378282	+	88376-88508	+	973	1	0.1
Pyed	R334	127	183143-183269	+	426036-426162	+	1038	1	0.1
Pyed	R151	124	124038-124161	+	445782-445659	-	999	1	0.1
Pyed	R329	107	447558-447664	+	46867-46973	+	971	1	0.1
Pyed	R330	107	293413-293519	+	76975-77081	+	987	1	0.1
Pyed	R405	87	230111-230197	+	371160-371074	-	1020	1	0.1
Pyed	R403	84	371077-371160	+	230194-230111	-	1021	1	0.1
Pyed	R312	81	117811-117891	+	382609-382689	+	992	1	0.1
Pyed	R311	78	136722-136799	+	410698-410774	+	989	1	0.1
Pyed	R122	62	110802-110863	+	354450-354389	-	1012	1	0.1
Pyed	R31	34	296730-296763	+	438934-438901	-	1030	1	0.1
Pyed	R32	34	365336-365369	+	50449-50416	-	1034	1	0.1
Rochi	R85	78	144502-144579	+	75900-75977	+	1004	1	0.0995025
Fnil	R142	56	149430-149485	+	250645-250594	-	1010	1	0.098912
Spoh	R161	436	153442-153877	+	280790-281224	+	1039	1	0.0961538
Spoh	R140	97	224752-224848	+	4970-5066	+	1058	1	0.0944287
Msyl	R45	64	167160-167223	+	28139-28076	-	1060	1	0.0942507
Mbac	R72	175	112364-112538	+	161585-161411	-	1072	1	0.0931966
Spoh	R189	441	381366-381806	+	356901-356461	-	1075	1	0.0929368
Spoh	R188	438	356464-356901	+	381803-381366	-	1075	1	0.0929368
Spoh	R19	40	332852-332891	+	358974-358936	-	1088	1	0.0918274
Msyl	R72	135	29719-29853	+	323070-322936	-	1090	1	0.091659
Spoh	R138	89	238775-238863	+	63868-63960	+	1099	1	0.0909091
Mbac	R68	118	208784-208901	+	359849-359732	-	1100	1	0.0908265
Rochi	R21	64	224152-224215	+	74593-74530	-	1101	1	0.0907441
Spoh	R70	372	163054-163425	+	260960-260585	-	1106	1	0.0903342
Pyed	R117	61	139936-139996	+	180167-180107	-	1055	1	0.09
Mbac	R186	50	358743-358792	+	112294-112244	-	1126	1	0.0887311
Rochi	R128	89	224131-224219	+	197980-197892	-	1130	1	0.0884173
Mbac	R29	46	151536-151581	+	208239-208194	-	1153	1	0.0866551
Rochi	R14	46	162925-162970	+	263441-263396	-	1155	1	0.0865052
Pmir	R180	50	397996-398045	+	402904-402952	+	1197	1	0.0834725
Fnil	R40	59	116011-116069	+	169817-169759	-	1203	1	0.0830565
Msyl	R131	58	127629-127686	+	171755-171811	+	1230	1	0.0812348
Pser	R201	225	449472-449696	+	4649-4873	+	1326	1	0.08
Mbac	R18	40	137355-137394	+	167143-167105	-	1561	1	0.0640205
Mbac	R19	40	137355-137394	+	33067-33029	-	1561	1	0.0640205
Mbac	R130	57	30209-30265	+	365468-365525	+	1597	1	0.0625782
Pmir	R95	75	172682-172756	+	266939-266866	-	1648	1	0.0606428
Pmir	R160	40	141781-141820	+	264355-264394	+	1756	1	0.0569152
Pmir	R154	39	146522-146560	+	264356-264394	+	1780	1	0.0561482
Pmir	R167	40	295374-295413	+	341635-341675	+	1849	1	0.0540541
