# Supplementary material for: Rearrangement and domestication as drivers of Rosaceae mitogenome plasticity
Source: BMC Biol. 2022 Aug 19;20:181. doi: 10.1186/s12915-022-01383-3 (PMC9392253; doi:10.1186/s12915-022-01383-3)
Supplement: Supplementary file 7 — Additional file 7. 139 wild and cultivated pear accessions and mapping profile. [file 12915_2022_1383_MOESM7_ESM.xlsx]

## Sheet: Sheet1
Additional file 7: 139 wild and cultivated pear accessions and mapping profile
Name	Accessions	No. of reads maped to mitochondrial genome
Pyc_br1	P. bretschneideri	1133316
Pyc_br2	P. bretschneideri	821082
Pyc_br3	P. bretschneideri	1074860
Pyc_br4	P. bretschneideri	1202199
Pyc_br5	P. bretschneideri	1300440
Pyc_br6	P. bretschneideri	900500
Pyc_br7	P. bretschneideri	828655
Pyc_py1	P. pyrifolia	1069516
Pyc_py10	P. pyrifolia	2234999
Pyc_py11	P. pyrifolia	497301
Pyc_py12	P. pyrifolia	1753049
Pyc_py13	P. pyrifolia	1458107
Pyc_py14	P. pyrifolia	854656
Pyc_py15	P. pyrifolia	941391
Pyc_py16	P. pyrifolia	374013
Pyc_py17	P. pyrifolia	911245
Pyc_py18	P. pyrifolia	611273
Pyc_py19	P. pyrifolia	880645
Pyc_py2	P. pyrifolia	700640
Pyc_py20	P. pyrifolia	999461
Pyc_py21	P. pyrifolia	905327
Pyc_py22	P. pyrifolia	895540
Pyc_py23	P. pyrifolia	2241715
Pyc_py24	P. pyrifolia	1023887
Pyc_py25	P. pyrifolia	2173446
Pyc_py26	P. pyrifolia	2227384
Pyc_py3	P. pyrifolia	852528
Pyc_py4	P. pyrifolia	1235810
Pyc_py5	P. pyrifolia	1410253
Pyc_py6	P. pyrifolia	1192855
Pyc_py7	P. pyrifolia	2655540
Pyc_py8	P. pyrifolia	894480
Pyc_py9	P. pyrifolia	563153
Pyc_CX	P. ussuriensis	1264878
Pyc_FX	P. ussuriensis	1376081
Pyc_HX	P. ussuriensis	2104044
Pyc_TXL	P. ussuriensis	3317549
Pyc_us1	P. ussuriensis	964684
Pyc_us2	P. ussuriensis	935440
Pyc_us3	P. ussuriensis	1118929
Pyc_us4	P. ussuriensis	1688479
Pyc_us5	P. ussuriensis	1057787
Pyc_XHT	P. ussuriensis	2596376
Pyc_XXS	P. ussuriensis	1127486
Pyc_YBDXS	P. ussuriensis	5576080
Pyc_YY1H	P. ussuriensis	1534178
Pyc_ZHL	P. ussuriensis	5316959
Pyc_si1	P. sinkiangensis	1463901
Pyc_si2	P. sinkiangensis	1442601
Pyc_si3	P. sinkiangensis	1065158
Pyc_si4	P. sinkiangensis	1638547
Pyc_si5	P. sinkiangensis	1319139
124_Sa	P. communis	1529085
136_SB	P. communis	889722
Pyc_co1	P. communis	1143990
Pyc_co10	P. communis	1029236
Pyc_co11	P. communis	1198055
Pyc_co12	P. communis	988745
Pyc_co13	P. communis	992920
Pyc_co14	P. communis	1319517
Pyc_co15	P. communis	1193908
Pyc_co16	P. communis	1167577
Pyc_co17	P. communis	1143564
Pyc_co18	P. communis	1849578
Pyc_co19	P. communis	980535
Pyc_co2	P. communis	1282957
Pyc_co20	P. communis	1018178
Pyc_co21	P. communis	1072613
Pyc_co22	P. communis	1749951
Pyc_co23	P. communis	1268269
Pyc_co24	P. communis	1024572
Pyc_co25	P. communis	2264417
Pyc_co26	P. communis	1603482
Pyc_co27	P. communis	1125633
Pyc_co3	P. communis	1397095
Pyc_co4	P. communis	1889504
Pyc_co5	P. communis	872517
Pyc_co6	P. communis	6640752
Pyc_co7	P. communis	1319304
Pyc_co8	P. communis	1157748
Pyc_co9	P. communis	1354727
Pyw_ar1	P. armeniacaefolia	2630052
Pyw_be1	P. betuleafolia	1373836
Pyw_be2	P. betuleafolia	761261
Pyw_be3	P. betuleafolia	870344
Pyw_ca1	P. calleryana	907061
Pyw_ca2	P. calleryana	3023207
Pyw_ca3	P. calleryana	1167957
Pyw_cau1	P. caucasica	2264971
Pyw_cau2	P. caucasica	1889030
Pyw_co1	P. cordata	3873283
Pyw_co2	P. cordata	1583591
Pyw_cos1	P. cossonii	1046304
Pyw_cos2	P. cossonii	1116478
Pyw_el1	P. elaeagrifolia	856199
Pyw_el2	P. elaeagrifolia	832065
Pyw_fa1	P. fauriei	1036228
Pyw_fa2	P. fauriei	824881
Pyw_gl1	P. glabra	413212
Pyw_ho1	P. hopeiensis	1743373
Pyw_ho2	P. hopeiensis	729940
Pyw_ko2	P. koehnei	828763
Pyw_kor1	P. korshinskyi	1104746
Pyw_ma1	P. mamorensis	808751
Pyw_ma2	P. mamorensis	789028
Pyw_ni1	P. nivalis	1022888
Pyw_ni2	Pyrus x nivalis	940344
Pyw_pa1	P. pashia	967106
Pyw_pa2	P. pashia	1133986
Pyw_pa3	P. pashia	673276
Pyw_ph1	P. phaeocarpa	994047
Pyw_ph2	P. phaeocarpa	1338438
Pyw_ph3	P. phaeocarpa	1161593
Pyw_ps1	P. pseudopashia	906046
Pyw_ps2	P. pseudopashia	1044461
Pyw_py1	P. pyrifolia	3972266
Pyw_py2	P. pyrifolia	697810
Pyw_py3	P. pyrifolia	1163558
Pyw_pyr1	P. pyraster	1570067
Pyw_pyr2	P. pyraster	1365123
Pyw_re1	P. regelii	530433
Pyw_re2	P. regelii	1010623
Pyw_sa1	P. salicifolia	4416747
Pyw_sa2	P. salicifolia	858042
Pyw_sac1	P. sachokiana	844492
Pyw_se1	P. serrulata	734512
Pyw_se2	P. serrulata	728398
Pyw_sp1	P. spinosa	395399
Pyw_sp2	P. spinosa	950713
Pyw_sy1	P. syriaca	827550
Pyw_sy2	P. syriaca	787041
Pyw_us1	P. ussuriensis	988487
Pyw_us2	P. ussuriensis	1533169
Pyw_us3	P. ussuriensis	1841187
Pyw_us4	P. ussuriensis	1702115
Pyw_us5	P. ussuriensis	1466397
Pyw_xe1	P. xerophila	915004
Pyw_xe2	P. xerophila	4600713
Pyw_xe3	P. xerophila	1049903
