# Supplementary material for: Rearrangement and domestication as drivers of Rosaceae mitogenome plasticity
Source: BMC Biol. 2022 Aug 19;20:181. doi: 10.1186/s12915-022-01383-3 (PMC9392253; doi:10.1186/s12915-022-01383-3)
Supplement: Supplementary file 8 — Additional file 8. SNPs annotation of mitogenome. [file 12915_2022_1383_MOESM8_ESM.xlsx]

## Sheet: Sheet1
Additional file 8: SNPs annotation of mitogenome
Region	Variant Type	Numbers	Precent (%)
Intergenic region	All	951	90.9178
Intragenic region	All	95	9.08
	Intragenic variant	49	4.68451
	Intron variant	16	1.52964
	Missense variant	21	2.00765
	Splice region variant	0	0
	Stop gained	1	0.0956023
	Stop lost	2	0.191205
	Synonymous variant	4	0.382409
	Splice donor variant	1	0.0956023
	Stop retained variant	1	0.0956023
