# Supplementary material for: Rearrangement and domestication as drivers of Rosaceae mitogenome plasticity
Source: BMC Biol. 2022 Aug 19;20:181. doi: 10.1186/s12915-022-01383-3 (PMC9392253; doi:10.1186/s12915-022-01383-3)
Supplement: Supplementary file 9 — Additional file 9. INDELs annotation of mitogenome. [file 12915_2022_1383_MOESM9_ESM.xlsx]

## Sheet: Sheet1
Additional file 9: INDELs annotation of mitogenome
Variant Type	numbers	Precent/%
Intergenic variant	116	98.3051
Intron variant	2	1.69492
Disruptive inframe deletion	0	0
Intragenic variant	0	0
Frameshift variant	0	0
deletion	68	57.6271
Insertion	48	40.678
Duplication	2	1.69492
