# Supplementary material for: Rearrangement and domestication as drivers of Rosaceae mitogenome plasticity
Source: BMC Biol. 2022 Aug 19;20:181. doi: 10.1186/s12915-022-01383-3 (PMC9392253; doi:10.1186/s12915-022-01383-3)
Supplement: Supplementary file 10 — Additional file 10. Mitochondrial genes in selective sweep regions. [file 12915_2022_1383_MOESM10_ESM.xlsx]

## Sheet: Sheet1
Additional file 10: Mitochondrial genes in selective sweep regions
Asian wild vs. Asian cultivar		European wild vs. European cultivar
Gene id	Type	Gene id	Type
nad2	protein coding gene	atp4	protein coding gene
trnQ-UUG	tRNA	nad4L	protein coding gene
ccmC	protein coding gene	cox1	protein coding gene
nad4	protein coding gene
cox1	protein coding gene
