# Supplementary material for: Rearrangement and domestication as drivers of Rosaceae mitogenome plasticity
Source: BMC Biol. 2022 Aug 19;20:181. doi: 10.1186/s12915-022-01383-3 (PMC9392253; doi:10.1186/s12915-022-01383-3)
Supplement: Supplementary file 11 — Additional file 11. Homologous sequence of DEL-D (Pbre-D: 183,739-199,800 bp) in 30 mitogenomes and nuclear genomes. [file 12915_2022_1383_MOESM11_ESM.xlsx]

## Sheet: Sheet1
Additional File11:Homologous sequence of DEL-D (Pbre-D: 183,739-199,800 bp) in 30 mitogenomes and nuclear genomes
Sample	Shared Chromosome1	BLASTN identity	Start	End	Start	End	Length
Pavi-S	chr_1	99.265	34705134	34705541	5087	4680	408
Pavi-S	chr_4	94.03	2854305	2854438	9798	9931	134
Pavi-S	chr_5	92.653	35287133	35287373	11671	11907	237
Pavi-S	chr_5	99.265	35452448	35452855	5087	4680	408
Pavi-S	chr_6	91.743	23149522	23149629	10360	10252	109
Pavi-S	chr_6	90.566	24544257	24544413	9924	10082	159
Pavi-S	chr_6	85.069	24541546	24541825	9924	10200	277
Pavi-S	chr_7	85.308	12066314	12066522	15229	15434	206
Pavi-S	chr_7	95.208	12138594	12139374	5925	5136	790
Ejap	chr1	99.624	38369765	38370029	15355	15090	266
Ejap	chr1	83.197	38085496	38086075	10483	9882	602
Ejap	chr1	94.551	26842878	26844745	11154	9283	1872
Mdom-G	chr1	98.165	20067218	20067325	3539	3431	109
Mdom-G	chr1	90.991	26337191	26337299	3884	3774	111
Mdom-G	chr1	88.679	21274004	21274161	14343	14501	159
Msie	chr1	98.165	20722657	20722764	3539	3431	109
Msie	chr1	100	26508588	26508701	9401	9514	114
Msie	chr1	92.92	27348556	27348666	3886	3774	113
Msie	chr1	89.308	22108679	22108836	14343	14501	159
Pbre-D	Chr1	88.732	5424947	5425088	14342	14483	142
Pcom	Chr1	100	2000295	2000404	1331	1440	110
Pcom	Chr1	91.15	17638279	17638389	3886	3774	113
Pcom	Chr1	100	4786399	4786519	2821	2701	121
Pcom	Chr1	86.957	14215155	14215315	14342	14501	160
Psib	Chr1	92.573	4968651	4969023	9504	9880	377
Pyuc	Chr1	91.071	19045537	19045646	3886	3775	112
Pyuc	Chr1	88.75	16194093	16194252	14342	14501	160
Rorug	Chr1	93.851	43844850	43845154	9523	9831	309
Ejap	chr10	95.772	14913797	14914269	10872	11344	473
Ejap	chr10	92.543	14917377	14918168	7242	8059	818
Ejap	chr10	96.673	14914278	14915359	10903	9824	1080
Mdom-G	chr10	98.198	9679077	9679187	15245	15355	111
Mdom-G	chr10	94.574	23610208	23610336	10681	10553	129
Msie	chr10	98.198	10420477	10420587	15245	15355	111
Pbre-D	Chr10	99.419	22341889	22342060	8190	8019	172
Pbre-D	Chr10	86.603	11308430	11308638	10060	9852	209
Pcom	Chr10	87.903	17750265	17750388	9977	9854	124
Pcom	Chr10	97.143	11357484	11357623	14449	14310	140
Pcom	Chr10	96.429	9869121	9869371	10898	11149	252
Pyuc	Chr10	99.375	21887929	21888088	14501	14342	160
Pyuc	Chr10	99.419	25853396	25853567	8190	8019	172
Pyuc	Chr10	87.081	10370471	10370679	9852	10060	209
Msyl	chr10A	97.297	9768975	9769085	15245	15355	111
Msyl	chr10A	95.349	22297898	22298026	10681	10553	129
Msyl	chr10B	98.198	10330827	10330937	15245	15355	111
Msyl	chr10B	95.349	22078606	22078734	10681	10553	129
Mdom-G	chr11	88.272	38804588	38804748	2290	2451	162
Msie	chr11	89.506	38411478	38411638	2290	2451	162
Pcom	Chr11	97.17	17778504	17778609	14979	15084	106
Msyl	chr11A	94.857	40713999	40714348	9283	9632	350
Msyl	chr11B	95.058	38463478	38463821	9283	9626	344
Msyl	chr11B	93.724	38463860	38464333	9283	9760	478
Ejap	chr12	90.968	3584028	3585100	6915	7982	1068
Ejap	chr12	90.028	3622378	3623807	6544	7982	1439
Ejap	chr12	88.957	3615238	3616681	6544	7982	1439
Ejap	chr12	89.634	3595552	3596982	6544	7983	1440
Mdom-G	chr12	94.231	3792461	3792564	9917	10020	104
Msie	chr12	94.231	3901970	3902073	9917	10020	104
Msie	chr12	96.815	2736837	2736993	815	659	157
Pbre-D	Chr12	90.265	18504406	18504516	3774	3886	113
Pcom	Chr12	93.269	17091205	17091308	10494	10597	104
Pcom	Chr12	100	15345522	15345633	3210	3099	112
Pcom	Chr12	92.562	15235176	15235296	15238	15357	120
Pcom	Chr12	99.435	17629866	17630041	1305	1481	177
Pcom	Chr12	96.508	11128155	11128469	11331	11019	313
Pyuc	Chr12	94.231	6507881	6507984	10597	10494	104
Pyuc	Chr12	93.388	8053804	8053924	15357	15238	120
Pyuc	Chr12	97.419	11937815	11938124	11019	11328	310
Msyl	chr12A	94.231	3300308	3300411	9917	10020	104
Msyl	chr12A	90.164	18533050	18533171	15238	15357	120
Msyl	chr12A	93.074	12774699	12774929	10464	10694	231
Msyl	chr12B	94.231	3374215	3374318	9917	10020	104
Msyl	chr12B	90.164	16998398	16998519	15238	15357	120
Msyl	chr12B	93.074	11290959	11291189	10694	10464	231
Ejap	chr13	87.385	44676012	44676336	10830	11154	325
Mdom-G	chr13	89.683	29631512	29631636	10345	10470	126
Mdom-G	chr13	86.878	19738997	19739216	15217	15434	218
Mdom-G	chr13	94.925	40304825	40305159	7750	8084	335
Msie	chr13	88.889	31829681	31829805	10345	10470	126
Msie	chr13	94.925	42799789	42800123	7750	8084	335
Pcom	Chr13	100	22766989	22767102	1416	1529	114
Pcom	Chr13	98.355	17709819	17710122	1973	1672	302
Pcom	Chr13	87.73	22586306	22586630	11154	10830	325
Pcom	Chr13	98.402	18289426	18289863	7917	7480	438
Pyuc	Chr13	87.379	13521003	13521102	15085	15187	103
Pyuc	Chr13	95.513	11360164	11360318	4364	4209	156
Pyuc	Chr13	92.923	17217795	17218119	11154	10830	325
Pyuc	Chr13	95.666	7961665	7962287	9729	10351	623
Msyl	chr13A	95.224	40058591	40058925	7750	8084	335
Msyl	chr13B	94.925	39485242	39485576	7750	8084	335
Mdom-G	chr14	91.25	22800530	22800687	14342	14501	160
Msie	chr14	91.25	26005654	26005811	14342	14501	160
Pcom	Chr14	87.624	20378201	20378402	9484	9283	202
Pyuc	Chr14	93.567	3901233	3901403	9453	9283	171
Msyl	chr14A	91.875	24799300	24799456	14342	14501	160
Msyl	chr14A	91.875	24809894	24810050	14342	14501	160
Msyl	chr14B	91.875	22663704	22663860	14342	14501	160
Ejap	chr15	93.875	10020169	10020918	3038	2291	748
Mdom-G	chr15	97.115	2702951	2703054	2622	2519	104
Mdom-G	chr15	85.455	37031688	37032561	9283	10162	880
Mdom-G	chr15	96.985	54531869	54538022	8108	1951	6158
Msie	chr15	97.115	2680622	2680725	2622	2519	104
Msie	chr15	88.889	53166603	53166800	10681	10488	194
Msie	chr15	85.585	38287052	38287924	9283	10162	880
Msie	chr15	90.914	56746759	56748646	8108	6217	1892
Pbre-D	Chr15	87.379	33550914	33551013	15187	15085	103
Pbre-D	Chr15	93.269	5467005	5467108	2622	2519	104
Pbre-D	Chr15	95.495	26835402	26835511	13488	13378	111
Pbre-D	Chr15	96.657	1118504	1118831	3793	3465	329
Pbre-D	Chr15	97.151	7875342	7875692	2056	1706	351
Pcom	Chr15	93.204	2248636	2248738	2621	2519	103
Pcom	Chr15	95.413	23197187	23197294	13378	13486	109
Pcom	Chr15	91.453	31329424	31329540	10086	9971	116
Pcom	Chr15	89.256	29554790	29555031	10204	9964	241
Pcom	Chr15	96.866	4687157	4687507	2056	1706	351
Pyuc	Chr15	97.297	12476201	12476310	13488	13378	111
Pyuc	Chr15	90.598	5345723	5345839	10086	9971	116
Pyuc	Chr15	99.715	29588702	29589052	1706	2056	351
Pyuc	Chr15	89.318	8634417	8635291	10162	9283	880
Msyl	chr15A	97.115	2607276	2607379	2622	2519	104
Msyl	chr15A	85.227	37202266	37203139	9283	10162	880
Msyl	chr15B	97.115	2596248	2596351	2622	2519	104
Msyl	chr15B	85.568	36371900	36372773	9283	10162	880
Mdom-G	chr16	92.661	19293000	19293108	10351	10243	109
Msie	chr16	92.857	20107266	20107377	10354	10243	112
Msie	chr16	93.506	16502293	16502523	6179	5949	231
Msyl	chr16A	93.506	16553489	16553719	6179	5949	231
Msyl	chr16B	92.661	16908267	16908375	10351	10243	109
Msyl	chr16B	94.372	13541451	13541681	6179	5949	231
Mdom-G	chr17	92.821	18997236	18997430	9825	10019	195
Mdom-G	chr17	97.273	24404813	24405032	219	1	219
Mdom-G	chr17	85.283	49518	49781	9516	9765	250
Mdom-G	chr17	84.848	165850	166113	9516	9765	250
Mdom-G	chr17	87.375	19790449	19790747	11022	10723	300
Msie	chr17	93.333	19997971	19998165	9825	10019	195
Msie	chr17	96.364	25083929	25084148	219	1	219
Msie	chr17	85.551	353872	354134	9516	9765	250
Msie	chr17	93.019	17170677	17172431	9394	11154	1761
Pbre-D	Chr17	88.211	23812511	23812755	9516	9761	246
Pcom	Chr17	98.333	1874551	1874728	15084	14905	180
Pcom	Chr17	88.095	90637	90887	9516	9767	252
Pyuc	Chr17	93.496	116328	116569	9516	9761	246
Msyl	chr17A	93.846	18420691	18420885	9825	10019	195
Msyl	chr17A	97.273	22985117	22985336	219	1	219
Msyl	chr17A	85.441	102400	102659	9516	9765	250
Msyl	chr17B	93.333	18026300	18026494	9825	10019	195
Msyl	chr17B	96.818	21939975	21940194	219	1	219
Msyl	chr17B	85.441	104395	104654	9516	9765	250
Msyl	chr1A	92.92	27207635	27207745	3886	3774	113
Msyl	chr1A	88.125	21934089	21934247	14343	14501	159
Msyl	chr1B	89.381	26425292	26425401	3886	3774	113
Msyl	chr1B	88.125	21611998	21612156	14343	14501	159
Msyl	chr1B	99.582	28158650	28158888	6544	6782	239
Ejap	chr2	94.139	28864399	28864671	10525	10797	273
Ejap	chr2	96.865	35690044	35690934	7992	7100	893
Mdom-G	chr2	90.909	6745916	6746058	10239	10381	143
Mdom-G	chr2	93.696	6763133	6763481	10376	10724	349
Msie	chr2	84.753	20809489	20809709	15217	15434	218
Msie	chr2	86.099	32722565	32722981	10080	9637	444
Msie	chr2	93.004	7341749	7342234	10239	10724	486
Psib	Chr2	92.824	15853120	15853551	11154	10724	431
Msyl	chr2A	91.824	31416229	31416386	11069	10911	159
Msyl	chr2A	87.444	32479298	32479724	10080	9637	444
Msyl	chr2A	93.416	7497277	7497762	10239	10724	486
Msyl	chr2B	86.323	30867505	30867921	10080	9637	444
Msyl	chr2B	93.416	7048614	7049099	10239	10724	486
Ejap	chr3	96.463	7973991	7974301	3784	4094	311
Mdom-G	chr3	92.381	8935098	8935202	2152	2256	105
Mdom-G	chr3	81.457	26241388	26241525	15089	15237	149
Pbre-D	Chr3	97.297	5117759	5117869	15350	15240	111
Pbre-D	Chr3	91.447	5990906	5991056	15089	15240	152
Pbre-D	Chr3	99.095	5117545	5117763	1	221	221
Pcom	Chr3	96.154	3173336	3173439	9553	9656	104
Pcom	Chr3	94.911	4069638	4070029	9849	10241	393
Pyuc	Chr3	96.154	23686034	23686137	9656	9553	104
Pyuc	Chr3	100	19716438	19716557	7598	7717	120
Pyuc	Chr3	92.105	14462775	14462925	15089	15240	152
Pyuc	Chr3	94.911	22737019	22737410	10241	9849	393
Msyl	chr3A	92.308	9014058	9014161	2152	2255	104
Msyl	chr3A	81.818	26672699	26672839	15089	15240	152
Msyl	chr3B	92.381	9163291	9163395	2152	2256	105
Msyl	chr3B	81.818	26473074	26473214	15089	15240	152
Mdom-G	chr4	85.572	9167639	9167834	2992	3189	198
Msie	chr4	85.572	9566068	9566263	2992	3189	198
Pbre-D	Chr4	83.824	6105415	6105613	852	651	202
Pcom	Chr4	83.417	13781067	13781260	656	852	197
Pcom	Chr4	98.587	17424625	17424907	10531	10249	283
Pyuc	Chr4	83.333	8234413	8234605	852	656	197
Ejap	chr5	87.801	25231741	25232443	10439	9763	677
Mdom-G	chr5	95.041	809833	809953	10217	10097	121
Mdom-G	chr5	95.041	343893	344013	10217	10097	121
Mdom-G	chr5	85.903	36839602	36839827	1100	879	222
Mdom-G	chr5	90.271	24334006	24334447	9771	10212	442
Msie	chr5	95.041	1352463	1352583	10217	10097	121
Msie	chr5	86.667	35286684	35286907	1100	881	220
Msie	chr5	91.196	24923210	24923652	9771	10212	442
Pbre-D	Chr5	99.375	925326	925485	14342	14501	160
Pbre-D	Chr5	90.184	15304396	15304558	10011	10172	162
Pbre-D	Chr5	91.411	14238696	14238858	10172	10011	162
Pbre-D	Chr5	90.184	15483067	15483229	10172	10011	162
Pbre-D	Chr5	92.308	25821129	25821320	2412	2218	195
Pbre-D	Chr5	98.519	21255830	21256099	13394	13663	270
Pcom	Chr5	87.023	24215405	24215534	1050	920	131
Pcom	Chr5	91.411	16939317	16939478	10172	10011	162
Pcom	Chr5	92.308	29528765	29528956	2412	2218	195
Pcom	Chr5	94.118	13407153	13407356	9918	10121	204
Pyuc	Chr5	88.701	23252199	23252373	10327	10151	177
Pyuc	Chr5	98.925	15478783	15478968	2126	2311	186
Pyuc	Chr5	92.746	27712951	27713140	2412	2220	193
Pyuc	Chr5	96.413	8955464	8955683	4714	4493	222
Pyuc	Chr5	98.519	23201548	23201817	13663	13394	270
Pyuc	Chr5	97.048	23279516	23279786	13663	13394	270
Msyl	chr5A	95.041	596010	596130	10217	10097	121
Msyl	chr5A	91.629	24668278	24668719	9771	10212	442
Msyl	chr5B	95.041	108497	108617	10217	10097	121
Msyl	chr5B	91.629	21963592	21964033	9771	10212	442
Mdom-G	chr6	90.196	20134139	20134291	10499	10651	153
Mdom-G	chr6	91.837	4358303	4358497	15295	15100	196
Msie	chr6	90.196	23428276	23428428	10499	10651	153
Msie	chr6	91.837	4750341	4750535	15295	15100	196
Pbre-D	Chr6	90.062	9555280	9555440	10651	10491	161
Pcom	Chr6	92.086	7888714	7888852	10745	10883	139
Pcom	Chr6	89.308	14550500	14550658	10491	10649	159
Pyuc	Chr6	85.093	14077289	14077440	10491	10651	161
Rrug	Chr6	93.939	15520408	15521096	10161	9469	693
Msyl	chr6A	90.196	21926356	21926508	10499	10651	153
Msyl	chr6A	91.837	4346428	4346622	15295	15100	196
Msyl	chr6B	90.196	21552682	21552834	10499	10651	153
Msyl	chr6B	91.837	4587576	4587770	15295	15100	196
Mdom-G	chr7	88.208	9172286	9172704	9748	9337	412
Pbre-D	Chr7	89.209	3849767	3849905	10074	10212	139
Pbre-D	Chr7	100	3845506	3845650	7724	7868	145
Pbre-D	Chr7	97.076	3843275	3843443	15070	15239	170
Pcom	Chr7	100	11670814	11670913	1617	1518	100
Pcom	Chr7	98.077	10655049	10655152	14357	14254	104
Pcom	Chr7	87.586	5412696	5412840	10212	10068	145
Pcom	Chr7	90.533	6076083	6076251	3823	3655	169
Psib	Chr7	93.91	6684333	6686200	9283	11154	1872
Pyuc	Chr7	100	10705992	10706091	1617	1518	100
Pyuc	Chr7	98.077	9252505	9252608	14254	14357	104
Pyuc	Chr7	87.586	4446521	4446665	10212	10068	145
Msyl	chr7A	88.208	9858402	9858820	9748	9337	412
Mdom-G	chr8	95.868	25397390	25397510	2659	2539	121
Mdom-G	chr8	92.742	25397231	25397349	4370	4493	124
Mdom-G	chr8	98.374	26639408	26639530	2308	2186	123
Mdom-G	chr8	93.855	22606188	22606366	8221	8043	179
Msie	chr8	95.868	27075519	27075639	2659	2539	121
Msie	chr8	93.548	27075360	27075478	4370	4493	124
Msie	chr8	97.561	28458618	28458740	2308	2186	123
Msie	chr8	93.855	23944788	23944966	8221	8043	179
Pbre-D	Chr8	96.842	3752258	3752444	2670	2481	190
Pcom	Chr8	97.297	18010743	18010853	4383	4493	111
Pcom	Chr8	94.872	18011933	18012088	2694	2539	156
Pcom	Chr8	97.207	15985964	15986142	8221	8043	179
Pcom	Chr8	99.465	20680360	20680546	2481	2667	187
Pcom	Chr8	99.095	2579897	2580117	3926	3706	221
Psib	Chr8	92.582	10850002	10850333	9548	9884	337
Pyuc	Chr8	93.103	8979577	8979692	4493	4378	116
Pyuc	Chr8	96.154	8978332	8978487	2539	2694	156
Pyuc	Chr8	91.985	21570992	21571253	11047	10787	261
Msyl	chr8A	95.868	25296706	25296826	2659	2539	121
Msyl	chr8A	92.742	25296547	25296665	4370	4493	124
Msyl	chr8A	97.561	26511309	26511431	2308	2186	123
Msyl	chr8A	93.855	22717453	22717631	8221	8043	179
Msyl	chr8B	95.868	25703905	25704025	2659	2539	121
Msyl	chr8B	92.742	25703746	25703864	4370	4493	124
Msyl	chr8B	99.187	26904300	26904422	2308	2186	123
Msyl	chr8B	93.855	22504479	22504657	8221	8043	179
Mdom-G	chr9	91.254	18467275	18467617	9382	9710	329
Msie	chr9	91.304	19403896	19404240	9382	9710	329
Pcom	Chr9	100	16685289	16685474	8241	8426	186
Msyl	chr9B	95.865	19261520	19261785	9382	9647	266
Fves	Fvb3	94.587	14094701	14096211	10797	9283	1515
Fves	Fvb4	94.406	15566785	15566927	9283	9425	143
Fves	Fvb6	91.358	23438553	23438714	9283	9444	162
Fves	Fvb6	90.566	39104489	39104749	9474	9738	265
Pbet	GWHAAYT00000001	90.265	14583797	14583907	3886	3774	113
Pbet	GWHAAYT00000001	87.5	11106192	11106351	14342	14501	160
Pbet	GWHAAYT00000003	97.297	24202798	24202908	15240	15350	111
Pbet	GWHAAYT00000003	99.095	24202904	24203123	221	1	221
Pbet	GWHAAYT00000003	93.596	5045609	5046012	9837	10241	405
Pbet	GWHAAYT00000004	83.333	18879672	18879870	651	852	202
Pbet	GWHAAYT00000005	98.125	5477110	5477269	14501	14342	160
Pbet	GWHAAYT00000005	90.184	22045308	22045470	10172	10011	162
Pbet	GWHAAYT00000005	89.888	27796226	27796400	10327	10151	177
Pbet	GWHAAYT00000005	92.746	34240465	34240654	2412	2220	193
Pbet	GWHAAYT00000005	98.148	27823684	27823953	13663	13394	270
Pbet	GWHAAYT00000006	90.683	14156748	14156908	10491	10651	161
Pbet	GWHAAYT00000007	86.897	5711609	5711753	10212	10068	145
Pbet	GWHAAYT00000007	90.323	6442341	6442525	3823	3638	186
Pbet	GWHAAYT00000008	94.828	19963319	19963434	4378	4493	116
Pbet	GWHAAYT00000008	95.513	19964511	19964666	2694	2539	156
Pbet	GWHAAYT00000008	97.207	18000457	18000635	8221	8043	179
Pbet	GWHAAYT00000008	97.368	22674713	22674902	2481	2670	190
Pbet	GWHAAYT00000009	98.428	1173164	1173481	7618	7301	318
Pbet	GWHAAYT00000010	98.837	4684292	4684463	8019	8190	172
Pbet	GWHAAYT00000010	86.957	21490341	21490547	10060	9854	207
Pbet	GWHAAYT00000012	96.154	19418297	19418400	10494	10597	104
Pbet	GWHAAYT00000012	95.192	19622951	19623054	10494	10597	104
Pbet	GWHAAYT00000012	97.273	2795430	2795539	10981	10872	110
Pbet	GWHAAYT00000012	91.736	17708762	17708882	15238	15357	120
Pbet	GWHAAYT00000015	94.231	2360473	2360576	2622	2519	104
Pbet	GWHAAYT00000015	96.396	23712027	23712136	13378	13488	111
Pbet	GWHAAYT00000015	93.162	36984160	36984276	10086	9971	116
Pbet	GWHAAYT00000015	94.881	4832394	4832683	2056	1764	293
Pbet	GWHAAYT00000015	96.96	6645946	6646272	3465	3793	329
Pbet	GWHAAYT00000016	99.627	15607072	15607339	11462	11195	268
Pbet	GWHAAYT00000017	87.5	111452	111698	9516	9761	246
Spoh	GWHBDNT00000005	93.023	24736573	24737217	9763	10406	644
Spoh	GWHBDNT00000005	90.209	24752111	24752869	9763	10527	765
Spoh	GWHBDNT00000006	94.606	3530625	3530865	9822	10062	241
Spoh	GWHBDNT00000009	92.941	34843358	34844632	6853	8119	1267
Spoh	GWHBDNT00000009	92.863	35015012	35016286	8119	6853	1267
Spoh	GWHBDNT00000009	93.663	34862854	34864430	8058	6489	1570
Spoh	GWHBDNT00000009	93.411	35018630	35020268	8119	6489	1631
Spoh	GWHBDNT00000013	88.365	28184490	28184807	10830	11147	318
Spoh	GWHBDNT00000013	96.017	36616638	36618795	2294	4446	2153
Spoh	GWHBDNT00000015	88.068	31633777	31634650	9283	10162	880
Psal	LG01	89.92	34051487	34051858	9504	9880	377
Psal	LG02	91	953015	953214	10986	10787	200
Psal	LG03	84.483	29344768	29344979	9754	9523	232
Psal	LG03	87.815	30413997	30414225	9754	9517	238
Psal	LG04	89.286	10183	10322	4090	3951	140
Psal	LG06	96.19	32493474	32493578	9976	10080	105
Psal	LG07	91.818	15313096	15313204	15353	15245	109
Psal	LG07	87.143	15341380	15341587	15434	15229	206
Psal	LG07	93.033	15118186	15118425	11907	11671	237
Psal	LG07	96.507	15084530	15085665	3208	2067	1142
Psal	LG07	92.513	14772794	14774648	11151	9283	1869
Psal	LG07	93.116	13933670	13935535	9283	11154	1872
Psal	LG07	92.952	14716228	14718094	9283	11154	1872
Psal	LG07	92.758	14331438	14333297	9283	11154	1872
Psal	LG07	92.205	14422294	14424160	9283	11154	1872
Psal	LG07	93.109	14557462	14559316	11154	9283	1872
Psal	LG07	92.693	14119056	14120914	11154	9283	1872
Psal	LG07	98.279	15123570	15127052	8616	5131	3486
Parm	LG1	94.928	4363524	4363661	10204	10067	138
Parm	LG1	95.425	14635379	14635530	9932	10084	153
Parm	LG1	91.045	14634161	14634420	9933	10196	264
Parm	LG2	93.899	3955205	3955577	9504	9880	377
Parm	LG7	95.131	6784090	6784356	10604	10338	267
Pmum	Pm1	94.818	12888865	12890732	11154	9283	1872
Pmum	Pm3	94.872	15784358	15786225	9283	11154	1872
Pmum	Pm4	94.7	10492728	10493010	9932	9650	283
Pmir	Pmi02	95.62	2967318	2967591	9853	10126	274
Pmir	Pmi06	99.51	32015481	32015888	5087	4680	408
Pmir	Pmi06	96.513	31400156	31401293	2067	3208	1142
Pmir	Pmi06	96.248	31447961	31449092	2067	3208	1142
Pmir	Pmi06	96.094	31426532	31427674	2067	3208	1142
Pmir	Pmi07	91.996	23988890	23989841	10244	9283	962
Pmir	Pmi08	89.663	4087797	4088693	9283	10201	919
Pbre-D	Mitogenome	100	183740	199800	1	16061	16061
Pbre-Y	Mitogenome	99.477	282845	298904	1	16061	16061
Pcom	Mitogenome	99.109	374879	388684	206	14010	13805
Pser	Mitogenome	99.691	341042	349453	205	8616	8412
Pysb	Mitogenome	99.718	219543	227705	8616	455	8162
Pyuc	Mitogenome	99.718	250135	258297	8616	455	8162
Sauc	Mitogenome	99.432	234134	240819	15300	8606	6695
Mdom-G	Mitogenome	99.67	180287	186952	1951	8616	6666
Mdom-Y	Mitogenome	99.67	342870	349535	8616	1951	6666
Msyl	Mitogenome	99.655	4623	11288	1951	8616	6666
Stor	Mitogenome	99.459	318151	324607	8606	15069	6464
Mbac	Mitogenome	97.225	262382	268646	14867	8606	6262
Spoh	Mitogenome	99.701	282336	288361	6230	205	6026
Pkan	Mitogenome	84.058	225147	225215	893	961	69
Parm	Mitogenome	96.241	169876	171004	2067	3208	1142
Psal	Mitogenome	96.507	388332	389467	2067	3208	1142
Psib	Mitogenome	96.241	144032	145160	2067	3208	1142
Pmir	Mitogenome	96.681	147645	148780	3208	2067	1142
Gurb	Mitogenome	93.854	88729	90400	11154	9479	1672
Pmum	Mitogenome	96.154	380853	381981	3208	2067	1142
Pkan	Mitogenome	93.75	319377	319440	3531	3594	64
Pyed	Mitogenome	93.75	213599	213662	3531	3594	64
Pavi-G	Mitogenome	94	145572	146012	4475	4919	445
Pavi-S	Mitogenome	94	100381	100821	4475	4919	445
Ruchi	Mitogenome	95.094	126858	127811	9283	10240	958
Pans	Mitogenome	94.04	44576	45179	10551	11154	604
Rorug	Mitogenome	95.199	210054	210657	10551	11154	604
Mbac	Mitogenome	98.413	39873	40438	14518	15084	567
Mdom-G	Mitogenome	98.413	203604	204169	15084	14518	567
Mdom-Y	Mitogenome	98.413	325653	326218	14518	15084	567
Msie	Mitogenome	98.413	268580	269145	15084	14518	567
Msyl	Mitogenome	98.413	27940	28505	15084	14518	567
Pbet	Mitogenome	98.413	248006	248571	14518	15084	567
Pbre-D	Mitogenome	98.413	386056	386621	15084	14518	567
Pbre-Y	Mitogenome	98.413	26264	26829	15084	14518	567
Pcom	Mitogenome	98.413	19279	19844	15084	14518	567
Pser	Mitogenome	81.159	345379	345447	961	893	69
Mbac	Mitogenome	98.028	261783	262287	15366	14862	505
Pyed	Mitogenome	94	251095	251535	4475	4919	445
Parm	Mitogenome	92	478980	479411	4919	4475	445
Pkan	Mitogenome	96	224833	225282	4919	4475	445
Pmum	Mitogenome	93.778	20129	20569	4919	4475	445
Psib	Mitogenome	92	453102	453533	4919	4475	445
Psal	Mitogenome	96.375	333828	334158	4919	4594	326
Parm	Mitogenome	99.265	358280	358687	5087	4680	408
Pavi-G	Mitogenome	99.51	441981	442388	5087	4680	408
Pavi-S	Mitogenome	99.51	396788	397195	5087	4680	408
Pmir	Mitogenome	99.51	278896	279303	5087	4680	408
Psib	Mitogenome	99.265	332413	332820	5087	4680	408
Pyed	Mitogenome	99.755	141216	141623	5087	4680	408
Parm	Mitogenome	90.476	381430	381471	5087	5128	42
Rorug	Mitogenome	94.937	209354	209744	9677	9283	395
Rorug	Mitogenome	95.396	293418	293808	2450	2067	384
Ruchi	Mitogenome	93.182	113189	113580	2067	2450	384
Gurb	Mitogenome	92.857	149904	150262	9310	9673	359
Pkan	Mitogenome	90.476	134447	134488	5087	5128	42
Pser	Mitogenome	81.159	341730	341798	4610	4542	69
Mdom-G	Mitogenome	98.606	205402	205686	15355	15070	286
Mdom-Y	Mitogenome	98.606	324136	324420	15070	15355	286
Msie	Mitogenome	98.606	270378	270662	15355	15070	286
Msyl	Mitogenome	98.606	29738	30022	15355	15070	286
Pbet	Mitogenome	98.606	246489	246773	15070	15355	286
Pbre-D	Mitogenome	98.606	387854	388138	15355	15070	286
Pbre-Y	Mitogenome	98.606	28062	28346	15355	15070	286
Pcom	Mitogenome	97.561	21076	21360	15355	15070	286
Pysb	Mitogenome	98.606	214815	215099	15070	15355	286
Pyuc	Mitogenome	98.606	245407	245691	15070	15355	286
Sauc	Mitogenome	98.606	175504	175788	15070	15355	286
Spoh	Mitogenome	98.606	150148	150432	15355	15070	286
Stor	Mitogenome	97.569	324638	324922	15070	15355	286
Ejap	Mitogenome	99.624	430724	430988	15090	15355	266
Pcom	Mitogenome	96.935	388684	388944	14254	14513	260
Gurb	Mitogenome	95.984	72689	72937	2202	2450	249
Pmum	Mitogenome	90.476	458750	458791	5087	5128	42
Psal	Mitogenome	90.476	237629	237670	5087	5128	42
Psib	Mitogenome	90.476	355563	355604	5087	5128	42
Pyed	Mitogenome	90.476	445831	445872	5087	5128	42
Pavi-G	Mitogenome	90.476	224903	224944	5128	5087	42
Pavi-S	Mitogenome	90.476	179712	179753	5128	5087	42
Pmir	Mitogenome	90.476	359841	359882	5128	5087	42
Pkan	Mitogenome	99.541	74199	77684	5131	8616	3486
Pyed	Mitogenome	99.512	385598	389083	5131	8616	3486
Pser	Mitogenome	90.476	277607	277648	5128	5087	42
Mbac	Mitogenome	97.727	152047	152266	219	1	219
Mdom-G	Mitogenome	97.727	18878	19097	1	219	219
Mdom-Y	Mitogenome	97.727	113779	113998	219	1	219
Msie	Mitogenome	97.727	156757	156976	1	219	219
Msyl	Mitogenome	97.727	323447	323666	219	1	219
Ejap	Mitogenome	88.235	201154	201373	15217	15434	218
Mbac	Mitogenome	88.235	216671	216890	15434	15217	218
Mdom-G	Mitogenome	88.235	165729	165948	15217	15434	218
Mdom-Y	Mitogenome	88.235	363873	364092	15434	15217	218
Msie	Mitogenome	88.235	93199	93418	15434	15217	218
Msyl	Mitogenome	88.235	387005	387224	15217	15434	218
Pbet	Mitogenome	88.235	40818	41037	15434	15217	218
Pbre-D	Mitogenome	88.235	134695	134914	15217	15434	218
Pbre-Y	Mitogenome	88.235	233800	234019	15217	15434	218
Pcom	Mitogenome	88.235	221446	221665	15217	15434	218
Pysb	Mitogenome	88.235	18954	19173	15217	15434	218
Pyuc	Mitogenome	88.235	49546	49765	15217	15434	218
Sauc	Mitogenome	88.235	289147	289366	15217	15434	218
Spoh	Mitogenome	88.235	44231	44450	15217	15434	218
Stor	Mitogenome	88.235	367178	367397	15217	15434	218
Psal	Mitogenome	99.084	416621	419239	5131	7749	2619
Parm	Mitogenome	94	181768	181817	6044	6093	50
Psib	Mitogenome	94	155924	155973	6044	6093	50
Pmum	Mitogenome	94	370059	370108	6093	6044	50
Pavi-G	Mitogenome	99.541	281660	285145	8616	5131	3486
Pavi-S	Mitogenome	99.541	236469	239954	8616	5131	3486
Parm	Mitogenome	93.033	137142	137381	11671	11907	237
Pavi-G	Mitogenome	93.033	247844	248083	11671	11907	237
Pavi-S	Mitogenome	93.033	202653	202892	11671	11907	237
Pans	Mitogenome	80.769	10512	10717	15434	15236	199
Fves	Mitogenome	81.463	81167	81366	15238	15434	197
Rorug	Mitogenome	84.804	284087	284284	15434	15238	197
Rorug	Mitogenome	84.804	172197	172394	15434	15238	197
Ruchi	Mitogenome	82.234	367128	367314	15246	15434	189
Ruchi	Mitogenome	95.082	227638	227812	9039	8857	183
Pser	Mitogenome	94	47695	47744	6093	6044	50
Ejap	Mitogenome	94.22	38705	38871	14513	14342	172
Mbac	Mitogenome	97.688	400030	400202	14513	14342	172
Mdom-G	Mitogenome	97.688	133759	133931	14513	14342	172
Mdom-Y	Mitogenome	97.688	395890	396062	14342	14513	172
Msie	Mitogenome	97.688	125216	125388	14342	14513	172
Msyl	Mitogenome	97.688	355035	355207	14513	14342	172
Pcom	Mitogenome	96.532	393879	394051	14342	14513	172
Rorug	Mitogenome	79.781	52344	52525	14513	14342	172
Sauc	Mitogenome	97.688	264993	265165	14513	14342	172
Spoh	Mitogenome	97.11	64273	64445	14342	14513	172
Stor	Mitogenome	97.688	228185	228357	14513	14342	172
Spoh	Mitogenome	91.765	393674	393837	14345	14513	169
Pans	Mitogenome	85.542	293046	293200	5849	5688	162
Pans	Mitogenome	95.031	44116	44276	9443	9283	161
Fves	Mitogenome	80.606	297581	297728	14342	14501	160
Pbet	Mitogenome	99.375	324152	324311	14501	14342	160
Pbre-D	Mitogenome	99.375	324489	324648	14501	14342	160
Pbre-Y	Mitogenome	99.375	423592	423751	14501	14342	160
Pysb	Mitogenome	98.75	302918	303077	14501	14342	160
Pyuc	Mitogenome	98.75	333511	333670	14501	14342	160
Ruchi	Mitogenome	80.233	268878	269048	14342	14501	160
Ruchi	Mitogenome	96.178	235661	235816	5141	4985	157
Pser	Mitogenome	76.364	341573	341678	8871	8979	106
Ruchi	Mitogenome	79.286	299671	299809	14367	14499	133
Pysb	Mitogenome	96.094	39628	39754	14374	14501	128
Pyuc	Mitogenome	96.094	70220	70346	14374	14501	128
Mbac	Mitogenome	97.414	151536	151651	15240	15355	116
Mdom-G	Mitogenome	97.414	19493	19608	15355	15240	116
Mdom-Y	Mitogenome	97.414	113268	113383	15240	15355	116
Msie	Mitogenome	97.414	157372	157487	15355	15240	116
Msyl	Mitogenome	97.414	322936	323051	15240	15355	116
Gurb	Mitogenome	84.874	233580	233694	15353	15239	115
Pbet	Mitogenome	97.297	264375	264485	15240	15350	111
Pysb	Mitogenome	97.297	243169	243279	15240	15350	111
Pyuc	Mitogenome	97.297	273761	273871	15240	15350	111
Psal	Mitogenome	93.033	355560	355799	11671	11907	237
Psib	Mitogenome	93.033	111415	111654	11671	11907	237
Pbre-D	Mitogenome	76.364	184475	184580	8871	8979	109
Pbre-Y	Mitogenome	76.364	283580	283685	8871	8979	109
Pcom	Mitogenome	76.364	375409	375514	8871	8979	109
Pkan	Mitogenome	93.033	111265	111504	11907	11671	237
Pmir	Mitogenome	93.033	181470	181709	11907	11671	237
Pmum	Mitogenome	90.164	414334	414566	11907	11671	237
Pyed	Mitogenome	93.033	422761	423000	11907	11671	237
Parm	Mitogenome	97.561	491450	491489	13149	13189	41
Pavi-G	Mitogenome	97.561	112996	113035	13149	13189	41
Pysb	Mitogenome	76.364	227318	227423	8979	8871	109
Pyuc	Mitogenome	76.364	257910	258015	8979	8871	109
Spoh	Mitogenome	76.364	287725	287830	8979	8871	109
Gurb	Mitogenome	90.826	303691	303798	15326	15434	108
Mbac	Mitogenome	76.364	268273	268381	841	736	106
Pbre-D	Mitogenome	76.364	192610	192718	736	841	106
Pbre-Y	Mitogenome	76.364	291715	291823	736	841	106
Pcom	Mitogenome	76.364	383544	383652	736	841	106
Sauc	Mitogenome	76.364	240446	240554	841	736	106
Stor	Mitogenome	76.364	318416	318524	736	841	106
Pser	Mitogenome	95.122	11507	11547	13146	13186	41
Gurb	Mitogenome	89.423	36924	37026	15326	15429	103
Pcom	Mitogenome	89.109	345242	345333	15185	15285	101
Fves	Mitogenome	91	3210	3307	15329	15426	98
Ruchi	Mitogenome	97.436	239648	239725	11077	11154	78
Gurb	Mitogenome	88	256386	256460	14431	14501	75
Pans	Mitogenome	80.822	188359	188429	15238	15310	73
Pavi-S	Mitogenome	97.561	67805	67844	13149	13189	41
Pmum	Mitogenome	97.561	32562	32601	13149	13189	41
Psal	Mitogenome	97.561	211531	211570	13149	13189	41
Psib	Mitogenome	97.561	465572	465611	13149	13189	41
Pyed	Mitogenome	97.561	225994	226033	13149	13189	41
Pavi-G	Mitogenome	100	439742	439779	13149	13186	38
Pavi-S	Mitogenome	100	394549	394586	13149	13186	38
Pmir	Mitogenome	100	141780	141817	13149	13186	38
Pmum	Mitogenome	100	375001	375038	13149	13186	38
Pyed	Mitogenome	100	138977	139014	13149	13186	38
Parm	Mitogenome	97.297	407184	407220	13149	13185	37
Pavi-G	Mitogenome	97.297	297755	297791	13149	13185	37
Pavi-S	Mitogenome	97.297	252564	252600	13149	13185	37
Rorug	Mitogenome	84.286	187147	187214	15307	15238	70
Mdom-G	Mitogenome	81.159	182878	182946	961	893	69
Mdom-Y	Mitogenome	81.159	346876	346944	893	961	69
Msyl	Mitogenome	81.159	7214	7282	961	893	69
Pbre-D	Mitogenome	81.159	188281	188349	961	893	69
Pbre-D	Mitogenome	81.159	184632	184700	4610	4542	69
Pbre-Y	Mitogenome	81.159	287386	287454	961	893	69
Pbre-Y	Mitogenome	81.159	283737	283805	4610	4542	69
Pcom	Mitogenome	81.159	379215	379283	961	893	69
Pcom	Mitogenome	81.159	375566	375634	4610	4542	69
Pmum	Mitogenome	97.297	484390	484426	13149	13185	37
Pysb	Mitogenome	81.159	223549	223617	893	961	69
Pysb	Mitogenome	81.159	227198	227266	4542	4610	69
Pyuc	Mitogenome	81.159	254141	254209	893	961	69
Pyuc	Mitogenome	81.159	257790	257858	4542	4610	69
Spoh	Mitogenome	81.159	283956	284024	893	961	69
Spoh	Mitogenome	81.159	287605	287673	4542	4610	69
Pser	Mitogenome	100	94818	94855	13149	13186	38
Pser	Mitogenome	97.297	94878	94914	13149	13185	37
Ejap	Mitogenome	92.647	139390	139457	14948	14881	68
Ejap	Mitogenome	92.647	1588	1655	14948	14881	68
Fves	Mitogenome	94.118	50039	50106	14881	14948	68
Mbac	Mitogenome	92.647	62557	62624	14948	14881	68
Mdom-G	Mitogenome	92.647	108521	108588	14881	14948	68
Mdom-Y	Mitogenome	92.647	24288	24355	14948	14881	68
Msie	Mitogenome	92.647	246400	246467	14881	14948	68
Msyl	Mitogenome	92.647	233956	234023	14948	14881	68
Pans	Mitogenome	92.647	117076	117143	14948	14881	68
Psal	Mitogenome	97.297	263001	263037	13149	13185	37
Psib	Mitogenome	97.297	381317	381353	13149	13185	37
Parm	Mitogenome	94.444	407833	407868	13149	13184	36
Pbet	Mitogenome	92.647	408507	408574	14881	14948	68
Pbre-D	Mitogenome	92.647	248847	248914	14881	14948	68
Pbre-Y	Mitogenome	92.647	347951	348018	14881	14948	68
Pcom	Mitogenome	92.647	371078	371145	14881	14948	68
Pavi-G	Mitogenome	97.222	341429	341464	13149	13184	36
Pavi-G	Mitogenome	94.444	298404	298439	13149	13184	36
Pavi-S	Mitogenome	97.222	296238	296273	13149	13184	36
Pavi-S	Mitogenome	94.444	253213	253248	13149	13184	36
Pkan	Mitogenome	97.222	367599	367634	13149	13184	36
Pmir	Mitogenome	97.222	52667	52702	13149	13184	36
Pysb	Mitogenome	92.647	387274	387341	14881	14948	68
Pyuc	Mitogenome	92.647	417867	417934	14881	14948	68
Rorug	Mitogenome	94.118	102535	102602	14948	14881	68
Ruchi	Mitogenome	92.647	149755	149822	14881	14948	68
Sauc	Mitogenome	92.647	201583	201650	14881	14948	68
Spoh	Mitogenome	92.647	124285	124352	14948	14881	68
Stor	Mitogenome	92.647	191049	191116	14948	14881	68
Gurb	Mitogenome	94.118	219952	220019	14881	14948	68
Pser	Mitogenome	95.122	76692	76732	13186	13146	41
Ejap	Mitogenome	95.455	165653	165718	15310	15245	66
Mbac	Mitogenome	95.455	243666	243731	15245	15310	66
Mdom-G	Mitogenome	95.455	138887	138952	15310	15245	66
Mdom-Y	Mitogenome	95.455	390869	390934	15245	15310	66
Msie	Mitogenome	95.455	120195	120260	15245	15310	66
Msyl	Mitogenome	95.455	360163	360228	15310	15245	66
Pbet	Mitogenome	95.455	382234	382299	15245	15310	66
Pbre-D	Mitogenome	95.455	222574	222639	15245	15310	66
Pbre-Y	Mitogenome	95.455	321678	321743	15245	15310	66
Pcom	Mitogenome	95.455	339794	339859	15245	15310	66
Pysb	Mitogenome	95.455	361000	361065	15245	15310	66
Pyuc	Mitogenome	95.455	391593	391658	15245	15310	66
Sauc	Mitogenome	95.455	324620	324685	15310	15245	66
Sauc	Mitogenome	95.455	170739	170804	15245	15310	66
Spoh	Mitogenome	95.455	155131	155196	15310	15245	66
Stor	Mitogenome	95.455	340364	340429	15310	15245	66
Pser	Mitogenome	93.631	17660	17808	14501	14345	149
Ejap	Mitogenome	93.75	400652	400715	14885	14948	64
Fves	Mitogenome	86.957	286395	286463	14494	14431	64
Mbac	Mitogenome	93.75	25613	25676	14885	14948	64
Mdom-G	Mitogenome	93.75	342831	342894	14885	14948	64
Mdom-Y	Mitogenome	93.75	186927	186990	14948	14885	64
Msie	Mitogenome	93.75	21930	21993	14885	14948	64
Msyl	Mitogenome	93.75	167160	167223	14885	14948	64
Pmum	Mitogenome	94.444	485039	485074	13149	13184	36
Psal	Mitogenome	94.444	191469	191504	13149	13184	36
Psal	Mitogenome	94.444	263650	263685	13149	13184	36
Pbet	Mitogenome	93.75	421333	421396	14885	14948	64
Pbre-D	Mitogenome	93.75	261673	261736	14885	14948	64
Pbre-Y	Mitogenome	93.75	360777	360840	14885	14948	64
Pcom	Mitogenome	93.75	273574	273637	14948	14885	64
Psib	Mitogenome	94.444	381966	382001	13149	13184	36
Parm	Mitogenome	96.97	450497	450529	13149	13181	33
Pmum	Mitogenome	96.97	527473	527505	13149	13181	33
Psal	Mitogenome	96.97	305320	305352	13149	13181	33
Psib	Mitogenome	96.97	424620	424652	13149	13181	33
Pkan	Mitogenome	94.872	325818	325856	13150	13188	39
Pmir	Mitogenome	92.308	395197	395235	13150	13188	39
Pmum	Mitogenome	94.872	192040	192078	13150	13188	39
Pysb	Mitogenome	93.75	400099	400162	14885	14948	64
Pyuc	Mitogenome	93.75	430692	430755	14885	14948	64
Sauc	Mitogenome	93.75	5266	5329	14948	14885	64
Spoh	Mitogenome	93.75	351523	351586	14885	14948	64
Stor	Mitogenome	93.75	239239	239302	14948	14885	64
Pser	Mitogenome	97.688	248244	248416	14513	14342	173
Pmir	Mitogenome	100	117240	117276	13150	13186	37
Parm	Mitogenome	100	214347	214382	13150	13185	36
Gurb	Mitogenome	85.484	232636	232695	3979	4040	60
Fves	Mitogenome	93.333	31570	31629	14363	14420	58
Pbet	Mitogenome	98.182	20967	21021	8562	8616	55
Pbre-D	Mitogenome	98.182	154711	154765	8616	8562	55
Pbre-Y	Mitogenome	98.182	253816	253870	8616	8562	55
Pcom	Mitogenome	98.182	241461	241515	8616	8562	55
Ejap	Mitogenome	98.077	38514	38565	16061	16010	52
Mbac	Mitogenome	98.077	399839	399890	16061	16010	52
Mdom-G	Mitogenome	98.077	133568	133619	16061	16010	52
Mdom-Y	Mitogenome	98.077	396202	396253	16010	16061	52
Msie	Mitogenome	98.077	125528	125579	16010	16061	52
Msyl	Mitogenome	98.077	354844	354895	16061	16010	52
Pans	Mitogenome	92.308	270451	270502	16010	16061	52
Pkan	Mitogenome	100	197565	197600	13150	13185	36
Pmir	Mitogenome	100	264355	264390	13150	13185	36
Pmum	Mitogenome	100	187578	187613	13150	13185	36
Psal	Mitogenome	100	78986	79021	13150	13185	36
Psal	Mitogenome	100	445958	445993	13150	13185	36
Psib	Mitogenome	100	188498	188533	13150	13185	36
Pbet	Mitogenome	100	323948	323999	16061	16010	52
Pbre-D	Mitogenome	100	324285	324336	16061	16010	52
Pbre-Y	Mitogenome	100	423388	423439	16061	16010	52
Pcom	Mitogenome	100	394191	394242	16010	16061	52
Pyed	Mitogenome	100	275466	275501	13150	13185	36
Pavi-G	Mitogenome	97.436	174418	174456	13151	13188	38
Pavi-S	Mitogenome	97.436	129228	129266	13151	13188	38
Pyed	Mitogenome	97.436	50415	50453	13151	13188	38
Pavi-G	Mitogenome	100	2811	2846	13151	13186	36
Pavi-S	Mitogenome	100	402194	402229	13151	13186	36
Pmir	Mitogenome	100	146522	146557	13151	13186	36
Pmum	Mitogenome	100	379730	379765	13151	13186	36
Pyed	Mitogenome	100	146622	146657	13151	13186	36
Pavi-G	Mitogenome	100	145542	145576	13151	13185	35
Pavi-G	Mitogenome	100	148561	148595	13151	13185	35
Pavi-S	Mitogenome	100	100351	100385	13151	13185	35
Pavi-S	Mitogenome	100	103370	103404	13151	13185	35
Pyed	Mitogenome	100	251065	251099	13151	13185	35
Pysb	Mitogenome	100	302714	302765	16061	16010	52
Pyuc	Mitogenome	100	333307	333358	16061	16010	52
Rorug	Mitogenome	96.154	52153	52204	16061	16010	52
Ruchi	Mitogenome	94.231	3287	3338	16010	16061	52
Sauc	Mitogenome	98.077	264802	264853	16061	16010	52
Spoh	Mitogenome	98.077	64585	64636	16010	16061	52
Stor	Mitogenome	98.077	227994	228045	16061	16010	52
Gurb	Mitogenome	96.154	256613	256664	16010	16061	52
Pser	Mitogenome	92.647	381113	381180	14948	14881	68
Fves	Mitogenome	96.078	297872	297922	16010	16060	51
Pans	Mitogenome	92.157	67235	67285	3954	3904	51
Rorug	Mitogenome	92.157	70263	70313	3904	3954	51
Ejap	Mitogenome	94	245726	245775	6093	6044	50
Mbac	Mitogenome	94	200119	200168	6093	6044	50
Mdom-G	Mitogenome	94	367073	367122	6044	6093	50
Mdom-Y	Mitogenome	94	162699	162748	6093	6044	50
Msie	Mitogenome	94	46173	46222	6044	6093	50
Msyl	Mitogenome	94	191402	191451	6044	6093	50
Pans	Mitogenome	94.231	36375	36426	14412	14363	50
Pyed	Mitogenome	100	254084	254118	13151	13185	35
Pbet	Mitogenome	94	97301	97350	6093	6044	50
Pbre-D	Mitogenome	94	78382	78431	6044	6093	50
Pbre-Y	Mitogenome	94	177487	177536	6044	6093	50
Pcom	Mitogenome	94	162592	162641	6044	6093	50
Parm	Mitogenome	97.059	407493	407526	13152	13185	34
Pavi-G	Mitogenome	97.059	298064	298097	13152	13185	34
Pysb	Mitogenome	94	65654	65703	6093	6044	50
Pyuc	Mitogenome	94	96246	96295	6093	6044	50
Sauc	Mitogenome	94	349835	349884	6044	6093	50
Stor	Mitogenome	94	150647	150696	6044	6093	50
Pser	Mitogenome	93.75	277845	277908	14948	14885	64
Pans	Mitogenome	91.837	36305	36353	14502	14454	49
Pans	Mitogenome	91.667	85056	85103	14454	14501	48
Ruchi	Mitogenome	95.833	297677	297724	14454	14501	48
Mbac	Mitogenome	97.872	208194	208240	15285	15239	47
Mdom-G	Mitogenome	97.872	174621	174667	15239	15285	47
Mdom-Y	Mitogenome	97.872	355155	355201	15285	15239	47
Msie	Mitogenome	97.872	84480	84526	15285	15239	47
Msyl	Mitogenome	97.872	395897	395943	15239	15285	47
Pbet	Mitogenome	97.872	271424	271470	15239	15285	47
Pbre-D	Mitogenome	97.872	176757	176803	15285	15239	47
Pbre-Y	Mitogenome	97.872	275862	275908	15285	15239	47
Pysb	Mitogenome	97.872	250219	250265	15239	15285	47
Pyuc	Mitogenome	97.872	280811	280857	15239	15285	47
Rorug	Mitogenome	91.489	158664	158710	15276	15230	47
Ejap	Mitogenome	93.478	124841	124886	15240	15285	46
Pcom	Mitogenome	93.478	3431	3476	15285	15240	46
Spoh	Mitogenome	93.478	281543	281588	15285	15240	46
Pser	Mitogenome	98.413	29875	30440	15084	14518	566
Sauc	Mitogenome	93.333	269857	269901	15240	15284	45
Fves	Mitogenome	88.636	306283	306326	4962	4920	43
Ejap	Mitogenome	90.476	400912	400953	5087	5128	42
Mbac	Mitogenome	90.476	25873	25914	5087	5128	42
Mdom-G	Mitogenome	90.476	343091	343132	5087	5128	42
Mdom-Y	Mitogenome	90.476	186689	186730	5128	5087	42
Msie	Mitogenome	90.476	22190	22231	5087	5128	42
Msyl	Mitogenome	90.476	167420	167461	5087	5128	42
Pavi-S	Mitogenome	97.059	252873	252906	13152	13185	34
Pmum	Mitogenome	97.059	484699	484732	13152	13185	34
Psal	Mitogenome	97.059	263310	263343	13152	13185	34
Pbet	Mitogenome	90.476	421593	421634	5087	5128	42
Pbre-D	Mitogenome	90.476	261933	261974	5087	5128	42
Pbre-Y	Mitogenome	90.476	361037	361078	5087	5128	42
Pcom	Mitogenome	90.476	273336	273377	5128	5087	42
Psib	Mitogenome	97.059	381626	381659	13152	13185	34
Pmir	Mitogenome	96.97	316542	316574	13181	13149	33
Pavi-G	Mitogenome	92.308	380207	380245	13184	13146	39
Pavi-S	Mitogenome	92.308	335015	335053	13184	13146	39
Pkan	Mitogenome	92.308	406352	406390	13184	13146	39
Pyed	Mitogenome	92.308	285965	286003	13184	13146	39
Pysb	Mitogenome	90.476	400359	400400	5087	5128	42
Pyuc	Mitogenome	90.476	430952	430993	5087	5128	42
Sauc	Mitogenome	90.476	5028	5069	5128	5087	42
Spoh	Mitogenome	90.476	351783	351824	5087	5128	42
Stor	Mitogenome	90.476	190811	190852	5128	5087	42
Gurb	Mitogenome	90.476	146462	146503	5128	5087	42
Pser	Mitogenome	88.235	440817	441036	15217	15434	220
Ejap	Mitogenome	95.122	280332	280372	13146	13186	41
Parm	Mitogenome	97.222	186568	186603	13184	13149	36
Pavi-G	Mitogenome	97.222	418772	418807	13184	13149	36
Pavi-G	Mitogenome	94.444	165279	165314	13184	13149	36
Pbet	Mitogenome	95.122	126327	126367	13186	13146	41
Pbre-D	Mitogenome	95.122	49364	49404	13146	13186	41
Pbre-Y	Mitogenome	95.122	148469	148509	13146	13186	41
Pavi-S	Mitogenome	97.222	373579	373614	13184	13149	36
Pavi-S	Mitogenome	94.444	120089	120124	13184	13149	36
Pkan	Mitogenome	97.222	173709	173744	13184	13149	36
Pkan	Mitogenome	97.222	25400	25435	13184	13149	36
Pkan	Mitogenome	94.444	53596	53631	13184	13149	36
Pmir	Mitogenome	94.444	344968	345003	13184	13149	36
Pysb	Mitogenome	95.122	94680	94720	13186	13146	41
Pyuc	Mitogenome	95.122	125272	125312	13186	13146	41
Pser	Mitogenome	97.826	202620	202665	15240	15285	46
Pser	Mitogenome	95.455	414624	414689	15310	15245	66
Pmum	Mitogenome	97.222	159997	160032	13184	13149	36
Psal	Mitogenome	97.222	111229	111264	13184	13149	36
Psib	Mitogenome	97.222	160723	160758	13184	13149	36
Pyed	Mitogenome	97.222	327222	327257	13184	13149	36
Pyed	Mitogenome	97.222	217627	217662	13184	13149	36
Pyed	Mitogenome	97.222	176373	176408	13184	13149	36
Pyed	Mitogenome	94.444	364994	365029	13184	13149	36
Pyed	Mitogenome	94.444	41276	41311	13184	13149	36
Parm	Mitogenome	100	91174	91208	13184	13150	35
Psib	Mitogenome	100	65452	65486	13184	13150	35
Pmir	Mitogenome	96.97	345311	345343	13184	13152	33
Pkan	Mitogenome	97.297	54244	54280	13185	13149	37
Pmir	Mitogenome	97.297	345616	345652	13185	13149	37
Pyed	Mitogenome	97.297	365642	365678	13185	13149	37
Pavi-G	Mitogenome	100	4305	4340	13185	13150	36
Ruchi	Mitogenome	97.436	212269	212306	12563	12525	39
Ejap	Mitogenome	100	262203	262240	13186	13149	38
Pavi-S	Mitogenome	100	403688	403723	13185	13150	36
Pmir	Mitogenome	100	102067	102102	13185	13150	36
Parm	Mitogenome	100	479407	479441	13185	13151	35
Parm	Mitogenome	100	476397	476431	13185	13151	35
Pkan	Mitogenome	100	225278	225312	13185	13151	35
Pbet	Mitogenome	100	144459	144496	13149	13186	38
Pbre-D	Mitogenome	100	31235	31272	13186	13149	38
Pbre-Y	Mitogenome	100	130340	130377	13186	13149	38
Pcom	Mitogenome	100	123371	123408	13186	13149	38
Pkan	Mitogenome	100	222250	222284	13185	13151	35
Pmum	Mitogenome	100	20565	20599	13185	13151	35
Pmum	Mitogenome	100	17553	17587	13185	13151	35
Psal	Mitogenome	100	331245	331279	13185	13151	35
Psib	Mitogenome	100	453529	453563	13185	13151	35
Psib	Mitogenome	100	450519	450553	13185	13151	35
Pkan	Mitogenome	97.059	53938	53971	13185	13152	34
Pyed	Mitogenome	97.059	365336	365369	13185	13152	34
Parm	Mitogenome	100	176825	176862	13186	13149	38
Pysb	Mitogenome	100	112812	112849	13149	13186	38
Pyuc	Mitogenome	100	143404	143441	13149	13186	38
Ruchi	Mitogenome	94.737	130191	130228	5723	5760	38
Ruchi	Mitogenome	94.737	50936	50973	13148	13185	38
Pser	Mitogenome	97.333	31924	32220	15366	15069	297
Ejap	Mitogenome	97.297	262144	262180	13185	13149	37
Pkan	Mitogenome	100	203773	203810	13186	13149	38
Psal	Mitogenome	100	395296	395333	13186	13149	38
Psib	Mitogenome	100	150981	151018	13186	13149	38
Parm	Mitogenome	100	485207	485243	13186	13150	37
Pavi-G	Mitogenome	100	427520	427556	13186	13150	37
Pavi-S	Mitogenome	100	382327	382363	13186	13150	37
Pbet	Mitogenome	97.297	144519	144555	13149	13185	37
Pbre-D	Mitogenome	97.297	31176	31212	13185	13149	37
Pbre-Y	Mitogenome	97.297	130281	130317	13185	13149	37
Pcom	Mitogenome	97.297	123312	123348	13185	13149	37
Pkan	Mitogenome	100	182460	182496	13186	13150	37
Pmum	Mitogenome	100	26349	26385	13186	13150	37
Psal	Mitogenome	100	94131	94167	13186	13150	37
Psib	Mitogenome	100	459329	459365	13186	13150	37
Pyed	Mitogenome	100	126754	126790	13186	13150	37
Parm	Mitogenome	100	172092	172127	13186	13151	36
Pkan	Mitogenome	100	199031	199066	13186	13151	36
Psal	Mitogenome	100	390555	390590	13186	13151	36
Psib	Mitogenome	100	146248	146283	13186	13151	36
Parm	Mitogenome	94.872	57947	57985	13188	13150	39
Pavi-G	Mitogenome	94.872	180079	180117	13188	13150	39
Pavi-S	Mitogenome	94.872	134889	134927	13188	13150	39
Pysb	Mitogenome	97.297	112872	112908	13149	13185	37
Pyuc	Mitogenome	97.297	143464	143500	13149	13185	37
Ruchi	Mitogenome	97.297	210772	210808	13148	13184	37
Ruchi	Mitogenome	97.297	53157	53193	13186	13150	37
Pser	Mitogenome	98.077	248053	248104	16061	16010	52
Pmum	Mitogenome	94.872	144230	144268	13188	13150	39
Psal	Mitogenome	94.872	200470	200508	13188	13150	39
Psal	Mitogenome	94.872	8355	8393	13188	13150	39
Psib	Mitogenome	94.872	32226	32264	13188	13150	39
Pyed	Mitogenome	94.872	56076	56114	13188	13150	39
Pkan	Mitogenome	97.436	331479	331517	13188	13151	38
Psal	Mitogenome	97.436	182331	182369	13188	13151	38
Pkan	Mitogenome	97.561	255769	255808	13189	13149	41
Pmir	Mitogenome	97.561	44331	44370	13189	13149	41
Pavi-G	Mitogenome	94.118	337602	337669	14881	14948	68
Pavi-S	Mitogenome	94.118	292411	292478	14881	14948	68
Pkan	Mitogenome	94.118	363772	363839	14881	14948	68
Pmir	Mitogenome	94.118	233752	233819	14881	14948	68
Psal	Mitogenome	94.118	48384	48451	14881	14948	68
Parm	Mitogenome	95.312	381143	381206	14885	14948	64
Pkan	Mitogenome	95.312	134162	134225	14885	14948	64
Pmum	Mitogenome	95.312	458463	458526	14885	14948	64
Psal	Mitogenome	95.312	237342	237405	14885	14948	64
Psib	Mitogenome	95.312	355276	355339	14885	14948	64
Pyed	Mitogenome	95.312	445546	445609	14885	14948	64
Parm	Mitogenome	94.118	300437	300504	14948	14881	68
Pmum	Mitogenome	94.118	288423	288490	14948	14881	68
Psib	Mitogenome	94.118	274570	274637	14948	14881	68
Pyed	Mitogenome	94.118	180168	180235	14948	14881	68
Pavi-G	Mitogenome	95.312	225166	225229	14948	14885	64
Pavi-S	Mitogenome	95.312	179975	180038	14948	14885	64
Pmir	Mitogenome	95.312	360106	360169	14948	14885	64
Parm	Mitogenome	87.143	422006	422213	15229	15434	206
Pmum	Mitogenome	87.143	499181	499388	15229	15434	206
Psal	Mitogenome	87.143	277822	278029	15229	15434	206
Psib	Mitogenome	87.143	396137	396344	15229	15434	206
Psal	Mitogenome	98.182	459354	459463	15232	15341	110
Parm	Mitogenome	84.932	35880	35952	15238	15310	73
Pmum	Mitogenome	84.932	122220	122292	15238	15310	73
Psal	Mitogenome	83.562	165039	165110	15238	15310	73
Psib	Mitogenome	84.932	10159	10231	15238	15310	73
Pkan	Mitogenome	87.671	242296	242368	15239	15310	72
Pmir	Mitogenome	87.671	35617	35689	15239	15310	72
Pkan	Mitogenome	91.549	320776	320846	15240	15310	71
Pkan	Mitogenome	82.727	241809	241915	15245	15353	109
Pmir	Mitogenome	91.818	35128	35236	15245	15353	109
Pkan	Mitogenome	88.462	294351	294402	15259	15310	52
Pmir	Mitogenome	84.932	417155	417227	15310	15238	73
Parm	Mitogenome	87.671	500119	500191	15310	15239	72
Pmum	Mitogenome	87.671	41209	41281	15310	15239	72
Psal	Mitogenome	87.671	220221	220293	15310	15239	72
Psib	Mitogenome	87.671	474241	474313	15310	15239	72
Pyed	Mitogenome	87.671	239441	239513	15310	15239	72
Pavi-G	Mitogenome	87.302	211765	211827	15310	15248	63
Pavi-S	Mitogenome	87.302	166575	166637	15310	15248	63
Pyed	Mitogenome	88.462	87763	87814	15310	15259	52
Parm	Mitogenome	91.818	500564	500672	15353	15245	109
Pmum	Mitogenome	91.818	41654	41762	15353	15245	109
Psal	Mitogenome	91.818	220674	220782	15353	15245	109
Psib	Mitogenome	91.818	474686	474794	15353	15245	109
Pyed	Mitogenome	82.727	239894	240000	15353	15245	109
Pavi-G	Mitogenome	87.143	63456	63663	15434	15229	206
Pavi-S	Mitogenome	87.143	18264	18471	15434	15229	206
Pkan	Mitogenome	87.143	39257	39464	15434	15229	206
Pmir	Mitogenome	87.143	330624	330831	15434	15229	206
Pyed	Mitogenome	87.143	350653	350860	15434	15229	206
Parm	Mitogenome	96.154	424645	424696	16010	16061	52
Pkan	Mitogenome	96.154	321602	321653	16010	16061	52
Pmir	Mitogenome	92.308	390982	391033	16010	16061	52
Pmum	Mitogenome	96.154	501805	501856	16010	16061	52
Fves	Mitogenome	94.118	135847	135880	13185	13152	34
Psal	Mitogenome	96.154	280461	280512	16010	16061	52
Psib	Mitogenome	96.154	398776	398827	16010	16061	52
Parm	Mitogenome	92.308	62142	62193	16061	16010	52
Pavi-G	Mitogenome	96.154	184282	184333	16061	16010	52
Pavi-G	Mitogenome	88.462	60971	61022	16061	16010	52
Pavi-S	Mitogenome	96.154	139092	139143	16061	16010	52
Pavi-S	Mitogenome	88.462	15779	15830	16061	16010	52
Pkan	Mitogenome	88.462	36772	36823	16061	16010	52
Pmir	Mitogenome	96.154	328141	328192	16061	16010	52
Pmum	Mitogenome	92.308	148404	148455	16061	16010	52
Psal	Mitogenome	92.308	204672	204723	16061	16010	52
Psib	Mitogenome	92.308	36421	36472	16061	16010	52
Pyed	Mitogenome	90.385	348168	348219	16061	16010	52
Pyed	Mitogenome	90.385	60279	60330	16061	16010	52
Rorug	Mitogenome	96.97	136392	136424	14395	14363	33
Ruchi	Mitogenome	96.875	378846	378877	5097	5128	32
1Mitogenome means the homology suquence between other mitogenome and the deletion sequence, others means the chromosome id in genome
Due to lack of sequence, homology sequence between deletion and the genome of Pans, Pkan, Mdom-Y, Pyed, Mbac, Stor, Pbre-D-Y, Gurb, Pser, Pysb and Sauc,Pavi-G was not displayed. No nuclear sequence of Ruchi was mapped to this region.
