# Supplementary material for: Rearrangement and domestication as drivers of Rosaceae mitogenome plasticity
Source: BMC Biol. 2022 Aug 19;20:181. doi: 10.1186/s12915-022-01383-3 (PMC9392253; doi:10.1186/s12915-022-01383-3)
Supplement: Supplementary file 12 — Additional file 12. Project information for the raw sequences of 34 Rosaceae samples. [file 12915_2022_1383_MOESM12_ESM.xlsx]

## Sheet: Sheet1
Additional file 12: Project information for the raw sequences of 34 Rosaceae samples
Sample	Species	BioProject
Fana-C	Fragaria ananassa ('Camarosa')	PRJNA515394
Fana-R	Fragaria ananassa ('Royal Royce')	PRJNA627939
Fiin	Fragaria iinumae	PRJNA544784
Fman	Fragaria mandschurica	PRJNA743176
Fnil	Fragaria nilgerrensis	PRJNA634576
Fpen	Fragaria pentaphylla	PRJNA743176
Fves	Fragaria vesca	PRJNA383733
Fvir	Fragaria viridis	PRJNA743176
Mbac	Malus baccata	PRJNA428857
Mdom-G	Malus domestica ('Gala')	PRJNA591623
Msie	Malus sieversii	PRJNA591623
Msyl	Malus sylvestris	PRJNA591623
Pans	Potentilla anserina	PRJNA640225
Parm	Prunus armeniaca	PRJEB37669
Pavi-G	Prunus avium ('Glory')	PRJNA194434
Pavi-S	Prunus avium ('Staccato')	PRJNA194434
Pbet	Pyrus betulifolia	PRJNA529328
Pbre-D	Pyrus bretschneideri ('Dangshansuli')	PRJNA157875
Pbre-Y	Pyrus bretschneideri ('Yali')	PRJNA574796
Pcom	Pyrus communis	PRJNA555057
Pkan	Prunus kanzakura	PRJDB12110
Pmir	Prunus mira	PRJNA668277
Pmum	Prunus mume	PRJNA668277
Psal	Prunus salicina	PRJNA574159
Psib	Prunus sibirica	PRJEB40668
Pyed	Prunus x yedoensis	PRJDB7997
Pysb	Pyrus sinkiangensis x bretschneideri ('Hongxiangsu')	PRJNA565550
Pyuc	Pyrus ussuriensis x communis ('No.1 Zhongai')	PRJNA494996
Rochi	Rosa chinensis	PRJNA445774
Rorug	Rosa rugosa	PRJCA002607
Ruchi	Rubus chingii	PRJNA666516
Pser	Photinia serratifolia	PRJNA746231
Gurb	Geum urbanum	PRJEB488391
Spoh	Sorbus pohuashanensis	PRJNA716887
1Darwin Tree of Life Project Consortium. Sequence locally, think globally: The Darwin Tree of Life Project. Proc Natl Acad Sci U S A. 2022 Jan 25;119(4):e2115642118.
