# Supplementary material for: Rearrangement and domestication as drivers of Rosaceae mitogenome plasticity
Source: BMC Biol. 2022 Aug 19;20:181. doi: 10.1186/s12915-022-01383-3 (PMC9392253; doi:10.1186/s12915-022-01383-3)
Supplement: Supplementary file 13 — Additional file 13. Summary of 38 Rosaceae chloroplast genomes. [file 12915_2022_1383_MOESM13_ESM.xlsx]

## Sheet: Sheet1
Additional file 13: Summary of 38 Rosaceae chloroplast genomes
Sample	Species name	Subfamily	GenBank accession number	Genome size (bp)	Number of protein coding genes	G+C (%)
Ejap	Eriobotrya japonica	Amygdaloideae	NC_034639	159137	84	36.7218
Mbac	Malus baccata	Amygdaloideae	NC_045389	160024	85	36.5595
Mdom-G	Malus domestica (‘Gala’)	Amygdaloideae	ON478185	160069	85	36.5546
Mdom-Y	Malus domestica (‘Yantai fuji 8’)	Amygdaloideae	MH595623	160062	85	36.553
Msie	Malus sieversii	Amygdaloideae	MW018864.1	160167	85	36.5138
Msyl	Malus sylvestris	Amygdaloideae	ON478186	159887	85	36.5821
Pser	Photinia serratifolia	Amygdaloideae	NC_045331	160254	86	36.44
Parm	Prunus armeniaca	Amygdaloideae	NC_043901	158071	86	36.7259
Pavi-G	Prunus avium (‘Glory’)	Amygdaloideae	ON478183	157879	86	36.6901
Pavi-S	Prunus avium (‘Staccato’)	Amygdaloideae	ON479496	157875	86	36.6914
Pmir	Prunus mira	Amygdaloideae	NC_040125	158153	85	36.7435
Pmum	Prunus mume	Amygdaloideae	ON478192	158072	85	36.7263
Psal	Prunus salicina	Amygdaloideae	NC_047442	157916	85	36.7525
Psib	Prunus sibirica	Amygdaloideae	KY101154	158224	85	36.698
Pkan	Prunus kanzakura	Amygdaloideae	ON478191	157914	86	36.7194
Pyed	Prunus yedoensis	Amygdaloideae	NC_026980	157859	84	36.7302
Pbet	Pyrus betulifolia	Amygdaloideae	ON478188	160119	85	36.5634
Pbre-D	Pyrus bretschneideri (‘Dangshansuli’)	Amygdaloideae	ON478189	159649	85	36.599
Pbre-Y	Pyrus bretschneideri ('Yali')	Amygdaloideae	ON478196	159878	85	36.5766
Pcom	Pyrus communis	Amygdaloideae	ON478190	159903	85	36.5728
Pysb	Pyrus sinkiangensis x bretschneideri (‘Hongxiangsu’)	Amygdaloideae	ON478184	160086	85	36.5628
Pyuc	Pyrus ussuriensis x communis (‘No.1 Zhongai’)	Amygdaloideae	ON478187	160087	85	36.5632
Spoh	Sorbus pohuashanensis	Amygdaloideae	ON478195	160053	85	36.5479
Sauc	Sorbus aucuparia	Amygdaloideae	NC_052878	160108	85	36.5366
Stor	Sorbus torminalis	Amygdaloideae	NC_033975	160390	83	36.4817
Fiin	Fragaria iinumae	Rosoideae	NC_024258	155554	85	37.1164
Fman	Fragaria mandschurica	Rosoideae	ON478182	155642	85	37.2232
Fnil	Fragaria nilgerrensis	Rosoideae	NC_058806	155783	85	37.2595
Fpen	Fragaria pentaphylla	Rosoideae	NC_034347	160390	85	37.2507
Fves	Fragaria vesca	Rosoideae	NC_015206	155691	85	37.2128
Fvir	Fragaria viridis	Rosoideae	NC_048474	155458	84	37.2815
Fana-C	Fragaria ananassa (‘Camarosa’)	Rosoideae	ON478181	155558	84	37.2247
Fana-R	Fragaria ananassa (‘Royal Royce’)	Rosoideae	ON478194	155578	85	37.2328
Gurb	Geum urbanum	Rosoideae	ON556622	156030	85	36.75
Pans	Potentilla anserina	Rosoideae	ON478193	155121	85	36.7423
Rochi	Rosa chinensis	Rosoideae	NC_038102	156590	84	37.2406
Rorug	Rosa rugosa	Rosoideae	NC_044094	156999	84	37.213
Ruchi	Rubus chingii	Rosoideae	NC_050296	155843	86	37.0437
