# Supplementary material for: Rearrangement and domestication as drivers of Rosaceae mitogenome plasticity
Source: BMC Biol. 2022 Aug 19;20:181. doi: 10.1186/s12915-022-01383-3 (PMC9392253; doi:10.1186/s12915-022-01383-3)
Supplement: Supplementary file 14 — Additional file 14. Information for the mitochondrial read databases. [file 12915_2022_1383_MOESM14_ESM.xlsx]

## Sheet: Sheet1
Additional file 14: Information for the mitochondrial read databases
Sample	Total base number	Total read number	Genome size (bp)	Coverage (×)
Fana-C	209750290	14481	285543	734.566
Fana-R	186388415	8659	285046	653.889
Fiin	362479585	29487	329263	1100.88
Fman	345990469	31395	313022	1105.32
Fnil	289529716	23230	315210	918.53
Fpen	182864458	13687	290970	628.465
Fves	165088060	21427	312993	527.45
Fvir	296334566	10248	289146	1120.47
Mbac	820327326	105437	400769	2046.88
Mdom-G	122650616	9760	396946	308.986
Msie	290114449	24617	385869	751.847
Msyl	232054858	18188	396940	584.609
Pans	187065400	10687	294682	634.804
Parm	446292027	48301	510346	874.489
Pavi-G	183953944	21292	444576	413.774
Pavi-S	148090083	17683	444576	333.104
Pbet	227121495	18574	432493	525.145
Pbre-Y	259454113	36829	458895	565.389
Pcom	132520867	20551	443525	298.79
Pkan	86290252	8302	422215	204.375
Pmir	580427696	55070	429732	1350.67
Pmum	550921423	23775	535727	1028.36
Psal	221883138	18712	508005	436.774
Psib	491672208	39285	510187	963.71
Pyed	261809341	21537	456900	580.126
Pysb	221955068	18637	441852	502.329
Pyuc	380609078	35985	441853	861.393
Rochi	239905277	24099	277763	863.705
Rorug	301425644	13778	302947	994.978
Gurb	258788907	16177	335549	771.24
Pser	630127044	26255	473561	1330.61
Ruchi	619269571	26511	472138	1311.63
Spoh	496376829	23176	396857	1250.77
