# Supplementary material for: Rearrangement and domestication as drivers of Rosaceae mitogenome plasticity
Source: BMC Biol. 2022 Aug 19;20:181. doi: 10.1186/s12915-022-01383-3 (PMC9392253; doi:10.1186/s12915-022-01383-3)
Supplement: Supplementary file 15 — Additional file 15. Genes used in the chloroplast genome phylogeny analysis. [file 12915_2022_1383_MOESM15_ESM.xlsx]

## Sheet: Sheet1
Additional file 15: Genes used in the chloroplast genome phylogeny analysis
Group of gene	Name of gene1
Acetyl-CoA carboxylase	accD
Conserved hypothetical chloroplast Reading Frames	ycf1, ycf2, ycf3, ycf4
c-type cytochrome synthesis gene	ccsA
Envelope membrane protein	cemA
Large subunit of rubisco	rbcL
Maturase	matK
Protease	clpP
Proteins of large ribosomal subunit	rpl2, rpl14, rpl20, rpl22, rpl23, rpl32, rpl33, rpl36
Proteins of small ribosomal subunit	rps2, rps3, rps4, rps7, rps8, rps11, rps12, rps14, rps15, rps16, rps18, rps19
Submits of photosystem II	psbA, psbB, psbC, psbD, psbE, psbF, psbH, psbI, psbJ, psbK, psbM, psbN, psbT, psbZ
Subunits of ATP synthase	atpA, atpB, atpE, atpF, atpH, atpI
Subunits of cytochrome b/f complex	petA, petB, petD, petG, petL, petN
Subunits of NADH dehydrogenase	ndhA, ndhB, ndhC, ndhD, ndhE, ndhF, ndhG, ndhH, ndhI, ndhJ, ndhK
Subunits of photosystem I	psaA, psaB, psaC, psaI, psaJ
Subunits of RNA polymerase	rpoA, rpoB, rpoC1, rpoC2
1For genes with muli-copy, only the longest one was chosed for the phylogeny analysis
